# Supplementary material for: BMP2 response pattern in human lung fibroblasts predicts outcome in lung adenocarcinomas
Source: BMC Med Genomics. 2015 Apr 29;8:16. doi: 10.1186/s12920-015-0090-4 (PMC4422073; doi:10.1186/s12920-015-0090-4)
Supplement: Additional file 1: Table S1. — Table of genes with a change in expression level greater than 1.5-fold after stimulation with BMP2 are color coded. 171 genes induced by BMP2 stimulation are encoded in red (mean fold up-regulation 2.68 ± 0.86), 206 genes repressed by BMP2 stimulation in green (mean fold down-regulation 2.99 ± 1.604). [file 12920_2015_90_MOESM1_ESM.xls]

## Sheet: Tabele 1
Table 1
PART A, genes downregulated	Mean down-regulation(±stdev):		. -1.46± 0.54	2.99 ± 1.604		PART B, genes upregulated	Mean up-regulation (±stdev):		1.36± 0.42	2.68 ± 0.86
Gene Name	UniGene	Gene Symbol	Log2 change	Fold change (Fold decrease)		Gene Name	UniGene	Gene Symbol	Log2 change	Fold change (Fold increase)
Angiopoietin-like 4	Hs.9613	ANGPTL4	-3.555	11.7533		Hemoglobin, beta	Hs.523443	HBB	2.675	6.38639
Endothelin receptor type B	Hs.82002	EDNRB	-3.5	11.3137		Insulin-like growth factor binding protein 3	Hs.450230	IGFBP3	2.615	6.12623
Polo-like kinase 2	Hs.398157	PLK2	-3.445	10.8905		Tropomyosin 1 (alpha)	Hs.133892	TPM1	2.425	5.37029
Tissue factor pathway inhibitor 2	Hs.438231	TFPI2	-3.195	9.15779		Solute carrier family 16, member 9 (monocarboxylic acid transporter 9)	Hs.499709	SLC16A9	2.42	5.35171
Acyl-CoA synthetase long-chain family member 4	Hs.268785	ACSL4	-3.18	9.06307		NADPH oxidase 4	Hs.371036	NOX4	2.305	4.94167
Endothelin receptor type B	Hs.82002	EDNRB	-2.985	7.91725		Cysteine and glycine-rich protein 2	Hs.530904	CSRP2	2.265	4.80654
Acyl-CoA synthetase long-chain family member 4	Hs.268785	ACSL4	-2.94	7.67411		Tropomyosin 1 (alpha)	Hs.133892	TPM1	2.235	4.70763
Pyruvate dehydrogenase kinase, isozyme 4	Hs.8364	PDK4	-2.875	7.33603		SMAD family member 7	Hs.465087	SMAD7	2.175	4.51586
Leukemia inhibitory factor (cholinergic differentiation factor)	Hs.2250	LIF	-2.815	7.03719		KN motif and ankyrin repeat domains 1	Hs.306764	KANK1	2.105	4.30198
Transforming growth factor, beta receptor III	Hs.482390	TGFBR3	-2.79	6.9163		ADP-ribosylation factor-like 4A	Hs.245540	ARL4A	2.105	4.30198
Suppressor of cytokine signaling 1	Hs.50640	SOCS1	-2.675	6.38639		4-aminobutyrate aminotransferase	Hs.336768	ABAT	2.095	4.27226
Epiregulin	Hs.115263	EREG	-2.56	5.89708		Family with sequence similarity 105, member A	Hs.591751	FAM105A	2.09	4.25748
Transcribed locus	Hs.32478	FIBIN	-2.53	5.77572		Growth arrest and DNA-damage-inducible, beta	Hs.110571	GADD45B	2.07	4.19887
TIMP metallopeptidase inhibitor 3	Hs.297324	TIMP3	-2.46	5.50217		CAP, adenylate cyclase-associated protein, 2 (yeast)	Hs.132902	CAP2	2.05	4.14106
ST3 beta-galactoside alpha-2,3-sialyltransferase 5	Hs.415117	ST3GAL5	-2.34	5.06303		elastin	Hs.647061	ELN	2.02	4.05584
Chemokine (C-C motif) ligand 2	Hs.303649	CCL2	-2.27	4.82323		TMF1-regulated nuclear protein 1	Hs.355747	TRNP1	2.01	4.02782
Transcribed locus	Hs.269909	C14orf147	-2.185	4.54727		Tropomyosin 1 (alpha)	Hs.133892	TPM1	1.975	3.93128
Monocyte to macrophage differentiation-associated	Hs.463483	MMD	-2.14	4.40762		Melanoma cell adhesion molecule	Hs.599039	MCAM	1.97	3.91768
TIMP metallopeptidase inhibitor 3	Hs.644633	TIMP3	-2.095	4.27226		Cysteine and glycine-rich protein 2	Hs.530904	CSRP2	1.905	3.74509
Monoamine oxidase A	Hs.183109	MAOA	-2.075	4.21344		KN motif and ankyrin repeat domains 1	Hs.306764	KANK1	1.885	3.69353
Fibronectin type III domain containing 3A	Hs.508010	FNDC3A	-2.075	4.21344		SMAD family member 6	Hs.153863	SMAD6	1.88	3.68075
Stanniocalcin 1	Hs.25590	STC1	-2.07	4.19887		keratin 18 pseudogene 20		KRT18P20	1.81	3.50642
Transcribed locus, strongly similar to NP_033135.2 ryanodine receptor 1, skeletal muscle [Mus musculus]	Hs.35861	TMEM158	-2.055	4.15544		RAS-like, family 11, member B	Hs.8035	RASL11B	1.795	3.47015
Stanniocalcin 1	Hs.25590	STC1	-2.025	4.06992		Phosphoprotein associated with glycosphingolipid microdomains 1	Hs.266175	PAG1	1.79	3.45815
amphiregulin	Hs.270833	AREG	-2.025	4.06992		Inhibitor of DNA binding 2, dominant negative helix-loop-helix protein	Hs.180919	ID2	1.79	3.45815
Collagen, type IV, alpha 5	Hs.369089	COL4A5	-2.02	4.05584		Transcribed locus, strongly similar to NP_989430.1 frizzled-4 precursor [Gallus gallus]	Hs.25338	PRSS23	1.77	3.41054
Pentraxin 3, long	Hs.591286	PTX3	-1.975	3.93128		Solute carrier family 29 (nucleoside transporters), member 2	Hs.569017	SLC29A2	1.755	3.37526
Leucine-rich repeats and immunoglobulin-like domains 1	Hs.518055	LRIG1	-1.955	3.87716		Sulfatase 1	Hs.409602	SULF1	1.715	3.28297
Glucose-fructose oxidoreductase domain containing 1	Hs.484686	GFOD1	-1.925	3.79737		hypothetical gene supported by X97260; BC070289	Hs.568282	LOC441019	1.7	3.24901
chromosome 1 open reading frame 183		C1orf183	-1.9	3.73213		Natriuretic peptide receptor C/guanylate cyclase C (atrionatriuretic peptide receptor C)	Hs.13528	NPR3	1.69	3.22657
leucine rich repeat containing 16A	Hs.649550	LRRC16A	-1.895	3.71922		GATA binding protein 6	Hs.514746	GATA6	1.69	3.22657
Transglutaminase 2 (C polypeptide, protein-glutamine-gamma-glutamyltransferase)	Hs.517033	TGM2	-1.875	3.66802		shroom family member 3	Hs.137459	SHROOM3	1.685	3.2154
Runt-related transcription factor 1; translocated to, 1 (cyclin D-related)	Hs.368431	RUNX1T1	-1.82	3.53081		integrin, beta-like 1 (with EGF-like repeat domains)	Hs.696554	ITGBL1	1.665	3.17114
Synaptotagmin-like 2	Hs.369520	SYTL2	-1.815	3.5186		LY6/PLAUR domain containing 1	Hs.656644	LYPD1	1.665	3.17114
interleukin 1 receptor, type I	Hs.557403	IL1R1	-1.755	3.37526		Protein tyrosine phosphatase-like (proline instead of catalytic arginine), member A	Hs.114062	PTPLA	1.655	3.14923
Nephroblastoma overexpressed gene	Hs.235935	NOV	-1.74	3.34035		Armadillo repeat containing 9	Hs.471610	ARMC9	1.645	3.12748
Transcribed locus	Hs.269909	C14orf147	-1.735	3.32879		Transcribed locus, strongly similar to NP_989430.1 frizzled-4 precursor [Gallus gallus]	Hs.25338	PRSS23	1.63	3.09513
Chromosome 17 open reading frame 58	Hs.90790	C17orf58	-1.735	3.32879		Tropomyosin 1 (alpha)	Hs.133892	TPM1	1.63	3.09513
Matrilin 2	Hs.189445	MATN2	-1.73	3.31728		BMP and activin membrane-bound inhibitor homolog (Xenopus laevis)	Hs.533336	BAMBI	1.615	3.06312
Inositol(myo)-1(or 4)-monophosphatase 2	Hs.367992	IMPA2	-1.715	3.28297		Actin, alpha 1, skeletal muscle	Hs.1288	ACTA1	1.605	3.04196
MOCO sulphurase C-terminal domain containing 1	Hs.497816	MOSC1	-1.69	3.22657		Metallothionein 1X	Hs.374950	MT1X	1.6	3.03143
Transcribed locus	Hs.269909	C14orf147	-1.675	3.19319		extracellular leucine-rich repeat and fibronectin type III domain containing 2	Hs.632759	ELFN2	1.59	3.01049
Phosphoglucomutase 2-like 1	Hs.26612	PGM2L1	-1.665	3.17114		Melanoma cell adhesion molecule	Hs.599039	MCAM	1.59	3.01049
Solute carrier family 44, member 1	Hs.573495	SLC44A1	-1.65	3.13834		Formin 2	Hs.24889	FMN2	1.575	2.97935
Junction plakoglobin	Hs.514174	JUP	-1.65	3.13834		Glucocorticoid induced transcript 1	Hs.131673	GLCCI1	1.57	2.96905
Tetraspanin 5	Hs.591706	TSPAN5	-1.645	3.12748		Centrosome and spindle pole associated protein 1	Hs.370147	CSPP1	1.56	2.94854
Paternally expressed 10	Hs.147492	PEG10	-1.645	3.12748		Leucine rich repeat containing 15	Hs.288467	LRRC15	1.56	2.94854
Adducin 3 (gamma)	Hs.501012	ADD3	-1.64	3.11666		SON DNA binding protein	Hs.517262	SON	1.55	2.92817
Pre-B-cell leukemia homeobox 3	Hs.428027	PBX3	-1.64	3.11666		BCL6 corepressor	Hs.659681	BCOR	1.53	2.88786
Paternally expressed 10	Hs.147492	PEG10	-1.625	3.08442		Dickkopf homolog 1 (Xenopus laevis)	Hs.40499	DKK1	1.52	2.86791
Glycerol kinase	Hs.1466	GK	-1.61	3.05252		Chromosome 1 open reading frame 198	Hs.568242	C1orf198	1.515	2.85799
F-box protein 32	Hs.403933	FBXO32	-1.61	3.05252		Hypothetical LOC284454	Hs.436426	LOC284454	1.51	2.8481
Hydroxysteroid (17-beta) dehydrogenase 2	Hs.162795	HSD17B2	-1.6	3.03143		Centrosome and spindle pole associated protein 1	Hs.370147	CSPP1	1.5	2.82843
carboxypeptidase M	Hs.654387	CPM	-1.6	3.03143		kazrin, periplakin interacting protein	Hs.644194	KAZN	1.47	2.77022
SHC (Src homology 2 domain containing) transforming protein 3	Hs.656806	SHC3	-1.595	3.02095		Oxidized low density lipoprotein (lectin-like) receptor 1	Hs.412484	OLR1	1.46	2.75108
Zinc finger protein 36, C3H type-like 2	Hs.503093	ZFP36L2	-1.595	3.02095		Ubiquitin specific peptidase 18	Hs.38260	USP18	1.445	2.72263
ST3 beta-galactoside alpha-2,3-sialyltransferase 1	Hs.584803	ST3GAL1	-1.59	3.01049		Transcribed locus	Hs.29068	SGK223	1.44	2.71321
Signal-induced proliferation-associated 1 like 2	Hs.268774	SIPA1L2	-1.59	3.01049		similar to stearoyl-CoA desaturase; acyl-CoA desaturase; fatty acid desaturase; delta-9-desaturase		LOC400586	1.42	2.67586
CLR pseudogene	Hs.659158	LOC374443	-1.585	3.00008		Hairy/enhancer-of-split related with YRPW motif 1	Hs.234434	HEY1	1.415	2.6666
Adducin 3 (gamma)	Hs.501012	ADD3	-1.58	2.9897		Transcribed locus	Hs.318894	GPR126	1.415	2.6666
Glycophorin C (Gerbich blood group)	Hs.59138	GYPC	-1.57	2.96905		metallothionein 2A	Hs.647371	MT2A	1.41	2.65737
Transcribed locus	Hs.23748	LDB2	-1.565	2.95878		Coiled-coil domain containing 3	Hs.498720	CCDC3	1.395	2.62989
Bone morphogenetic protein 4	Hs.68879	BMP4	-1.56	2.94854		LIM domain 7	Hs.207631	LMO7	1.39	2.62079
Alcohol dehydrogenase 1B (class I), beta polypeptide	Hs.4	ADH1B	-1.545	2.91804		PRKC, apoptosis, WT1, regulator	Hs.643130	PAWR	1.39	2.62079
Kruppel-like factor 4 (gut)	Hs.376206	KLF4	-1.545	2.91804		Metallothionein 1X	Hs.374950	MT1X	1.39	2.62079
coronin, actin binding protein, 2B	Hs.551213	CORO2B	-1.53	2.88786		Metallothionein 1H	Hs.438462	MT1H	1.39	2.62079
TRAF2 and NCK interacting kinase	Hs.34024	TNIK	-1.525	2.87787		Tripartite motif containing 14	Hs.575631	TRIM14	1.38	2.60268
Supervillin	Hs.499209	SVIL	-1.525	2.87787		GDNF family receptor alpha 1	Hs.591913	GFRA1	1.38	2.60268
spondin 1, extracellular matrix protein	Hs.654637	SPON1	-1.515	2.85799		TTK protein kinase	Hs.169840	TTK	1.37	2.58471
Transcribed locus, strongly similar to NP_149439.1 chorionic gonadotropin, beta polypeptide 8 precursor [Homo sapiens]	Hs.172944	CGB	-1.515	2.85799		RAB31, member RAS oncogene family	Hs.99528	RAB31	1.365	2.57576
AI668663_Exon1_311		EST_AI668663	-1.505	2.83825		Hydroxysteroid (17-beta) dehydrogenase 6 homolog (mouse)	Hs.524513	HSD17B6	1.36	2.56685
Collagen, type IV, alpha 6	Hs.145586	COL4A6	-1.5	2.82843		DDB1 and CUL4 associated factor 7	Hs.410596	DCAF7	1.36	2.56685
FERM domain containing 4A	Hs.330463	FRMD4A	-1.48	2.78949		RAB31, member RAS oncogene family	Hs.99528	RAB31	1.355	2.55797
Aldo-keto reductase family 1, member C1 (dihydrodiol dehydrogenase 1; 20-alpha (3-alpha)-hydroxysteroid dehydrogenase)	Hs.460260	AKR1C1	-1.48	2.78949		Serpin peptidase inhibitor, clade E (nexin, plasminogen activator inhibitor type 1), member 1	Hs.414795	SERPINE1	1.35	2.54912
ST3 beta-galactoside alpha-2,3-sialyltransferase 1	Hs.584803	ST3GAL1	-1.48	2.78949		SP110 nuclear body protein	Hs.145150	SP110	1.345	2.5403
Protein kinase domain containing, cytoplasmic homolog (mouse)	Hs.408542	PKDCC	-1.475	2.77984		TYRO3 protein tyrosine kinase	Hs.381282	TYRO3	1.34	2.53151
Sphingomyelin phosphodiesterase, acid-like 3A	Hs.486357	SMPDL3A	-1.465	2.76063		Hypothetical LOC284454	Hs.436426	LOC284454	1.33	2.51403
Dermatan sulfate epimerase-like	Hs.124673	DSEL	-1.465	2.76063		MHC class I polypeptide-related sequence B	Hs.211580	MICB	1.33	2.51403
F-box protein 32	Hs.403933	FBXO32	-1.455	2.74157		Metallothionein 1G	Hs.433391	MT1G	1.33	2.51403
GTP binding protein overexpressed in skeletal muscle	Hs.654463	GEM	-1.455	2.74157		Far upstream element (FUSE) binding protein 1	Hs.567380	FUBP1	1.32	2.49666
low density lipoprotein receptor class A domain containing 3	Hs.636203	LDLRAD3	-1.44	2.71321		T-box 2	Hs.531085	TBX2	1.31	2.47942
hypoxia inducible factor 1, alpha subunit (basic helix-loop-helix transcription factor)		HIF1A	-1.44	2.71321		Cysteine-rich, angiogenic inducer, 61	Hs.8867	CYR61	1.31	2.47942
Paired related homeobox 1	Hs.283416	PRRX1	-1.425	2.68515		Aryl hydrocarbon receptor	Hs.171189	AHR	1.305	2.47084
Glycerol kinase	Hs.1466	GK	-1.425	2.68515		Sterile alpha motif domain containing 11	Hs.335293	SAMD11	1.295	2.45377
Tetraspanin 5	Hs.591706	TSPAN5	-1.425	2.68515		Phosphatidic acid phosphatase type 2 domain containing 1A	Hs.40479	PPAPDC1A	1.295	2.45377
CDNA FLJ38746 fis, clone KIDNE2012316	Hs.592185	LOC442285	-1.425	2.68515		actin-like protein (ACT) gene		ACT	1.29	2.44528
Aldo-keto reductase family 1, member B1 (aldose reductase)	Hs.521212	AKR1B1	-1.425	2.68515		Keratin 18	Hs.406013	KRT18	1.29	2.44528
Phospholipase A2, group IVA (cytosolic, calcium-dependent)	Hs.497200	PLA2G4A	-1.42	2.67586		Cell adhesion molecule 1	Hs.370510	CADM1	1.29	2.44528
Prostaglandin F2 receptor negative regulator	Hs.418093	PTGFRN	-1.41	2.65737		solute carrier family 2 (facilitated glucose transporter), member 6	Hs.244378	SLC2A6	1.29	2.44528
Transcribed locus, strongly similar to NP_699197.3 sushi, von Willebrand factor type A, EGF and pentraxin domain-containing protein 1 [Homo sapiens]	Hs.522334	SVEP1	-1.4	2.63902		v-maf musculoaponeurotic fibrosarcoma oncogene homolog B (avian)	Hs.651210	MAFB	1.285	2.43682
Trinucleotide repeat containing 18	Hs.556754	TNRC18	-1.4	2.63902		Prostaglandin I2 (prostacyclin) synthase	Hs.302085	PTGIS	1.28	2.42839
Hypothetical LOC114796	Hs.436146	KIAA1908	-1.395	2.62989		Lin-7 homolog B (C. elegans)	Hs.221737	LIN7B	1.28	2.42839
Deltex homolog 4 (Drosophila)	Hs.523696	DTX4	-1.39	2.62079		exosome component 7	Hs.115792	EXOSC7	1.275	2.41999
Carbonic anhydrase XII	Hs.210995	CA12	-1.385	2.61172		Putative homeodomain transcription factor 2	Hs.203965	PHTF2	1.275	2.41999
Carbonic anhydrase XII	Hs.210995	CA12	-1.38	2.60268		Guanylate binding protein 1, interferon-inducible	Hs.62661	GBP1	1.275	2.41999
Olfactomedin-like 2A	Hs.357004	OLFML2A	-1.375	2.59368		FYVE, RhoGEF and PH domain containing 6	Hs.506381	FGD6	1.275	2.41999
Regulator of G-protein signaling 2, 24kDa	Hs.78944	RGS2	-1.375	2.59368		Uveal autoantigen with coiled-coil domains and ankyrin repeats	Hs.108049	UACA	1.27	2.41162
MAM domain containing 2	Hs.547172	MAMDC2	-1.375	2.59368		Influenza virus NS1A binding protein	Hs.497183	IVNS1ABP	1.265	2.40327
Enoyl CoA hydratase domain containing 2	Hs.476319	ECHDC2	-1.375	2.59368		Insulin-like growth factor binding protein 7	Hs.479808	IGFBP7	1.265	2.40327
calmegin	Hs.86368	CLGN	-1.37	2.58471		Tropomyosin 2 (beta)	Hs.300772	TPM2	1.255	2.38667
Lipopolysaccharide-induced TNF factor	Hs.459940	LITAF	-1.365	2.57576		Phosphoenolpyruvate carboxykinase 2 (mitochondrial)	Hs.75812	PCK2	1.255	2.38667
lactate dehydrogenase C	Hs.654377	LDHC	-1.36	2.56685		TCDD-inducible poly(ADP-ribose) polymerase	Hs.12813	TIPARP	1.255	2.38667
KIAA1211	Hs.570775	KIAA1211	-1.36	2.56685		Microtubule associated monoxygenase, calponin and LIM domain containing 2	Hs.501928	MICAL2	1.255	2.38667
ST3 beta-galactoside alpha-2,3-sialyltransferase 1	Hs.374257	ST3GAL1	-1.355	2.55797		Inhibitor of DNA binding 1, dominant negative helix-loop-helix protein	Hs.504609	ID1	1.255	2.38667
Plasminogen activator, tissue	Hs.491582	PLAT	-1.355	2.55797		Aryl hydrocarbon receptor nuclear translocator-like	Hs.65734	ARNTL	1.25	2.37841
Solute carrier family 16, member 4 (monocarboxylic acid transporter 5)	Hs.351306	SLC16A4	-1.355	2.55797		Actinin, alpha 4	Hs.270291	ACTN4	1.25	2.37841
Adenosine deaminase, RNA-specific, B1	Hs.474018	ADARB1	-1.35	2.54912		Hypothetical LOC730101	Hs.7921	LOC730101	1.24	2.36199
Chemokine (C-X-C motif) ligand 12	Hs.522891	CXCL12	-1.35	2.54912		Caspase 4, apoptosis-related cysteine peptidase	Hs.138378	CASP4	1.24	2.36199
TEK tyrosine kinase, endothelial	Hs.89640	TEK	-1.345	2.5403		integrin, alpha 1		ITGA1	1.24	2.36199
Transcribed locus	Hs.187459	ZDHHC14	-1.345	2.5403		Sema domain, transmembrane domain (TM), and cytoplasmic domain, (semaphorin) 6D	Hs.511265	SEMA6D	1.24	2.36199
Acyl-CoA dehydrogenase, very long chain	Hs.437178	ACADVL	-1.34	2.53151		KIAA0182	Hs.461647	KIAA0182	1.23	2.34567
Membrane metallo-endopeptidase	Hs.307734	MME	-1.34	2.53151		hypothetical LOC201484		LOC201484	1.225	2.33755
Carbohydrate (N-acetylglucosamine-6-O) sulfotransferase 2	Hs.8786	CHST2	-1.335	2.52275		CD44 molecule (Indian blood group)	Hs.502328	CD44	1.225	2.33755
Phospholipase D1, phosphatidylcholine-specific	Hs.382865	PLD1	-1.335	2.52275		Metallothionein 1G	Hs.433391	MT1G	1.225	2.33755
Aquaporin 3 (Gill blood group)	Hs.234642	AQP3	-1.33	2.51403		Cadherin 2, type 1, N-cadherin (neuronal)	Hs.464829	CDH2	1.215	2.32141
Protein kinase domain containing, cytoplasmic homolog (mouse)	Hs.408542	PKDCC	-1.33	2.51403		Huntingtin interacting protein 1	Hs.329266	HIP1	1.215	2.32141
CD83 molecule	Hs.654558	CD83	-1.325	2.50533		Phospholipase C-like 1	Hs.153322	PLCL1	1.21	2.31338
family with sequence similarity 180, member A	Hs.55200	FAM180A	-1.325	2.50533		LIM and cysteine-rich domains 1	Hs.475353	LMCD1	1.21	2.31338
Zinc finger protein 28	Hs.467223	ZNF28	-1.325	2.50533		Annexin A2 pseudogene 1	Hs.546235	ANXA2P1	1.2	2.2974
Nicotinamide phosphoribosyltransferase	Hs.489615	NAMPT	-1.315	2.48802		Tropomyosin 1 (alpha)	Hs.133892	TPM1	1.195	2.28945
GTP binding protein overexpressed in skeletal muscle	Hs.654463	GEM	-1.305	2.47084		Metallothionein 1E	Hs.534330	MT1E	1.185	2.27363
Chemokine (C-X-C motif) ligand 12	Hs.522891	CXCL12	-1.295	2.45377		Stearoyl-CoA desaturase (delta-9-desaturase)	Hs.558396	SCD	1.185	2.27363
Transcribed locus	Hs.567425	PDS5B	-1.295	2.45377		Transcription factor B1, mitochondrial	Hs.279908	TFB1M	1.185	2.27363
Chemokine (C-X-C motif) receptor 7	Hs.471751	CXCR7	-1.295	2.45377		Caspase 4, apoptosis-related cysteine peptidase	Hs.138378	CASP4	1.18	2.26577
AI086335_Exon1_270		EST_AI086335	-1.28	2.42839		Chromosome 12 open reading frame 48	Hs.330663	C12orf48	1.175	2.25793
collagen, type XXIV, alpha 1	Hs.659516	COL24A1	-1.28	2.42839		Serpin peptidase inhibitor, clade E (nexin, plasminogen activator inhibitor type 1), member 2	Hs.38449	SERPINE2	1.16	2.23457
Alport syndrome, mental retardation, midface hypoplasia and elliptocytosis chromosomal region gene 1	Hs.656243	AMMECR1	-1.27	2.41162		Core-binding factor, beta subunit	Hs.460988	CBFB	1.16	2.23457
Family with sequence similarity 149, member A	Hs.357025	FAM149A	-1.27	2.41162		Chromosome 10 open reading frame 10	Hs.93675	C10orf10	1.16	2.23457
Receptor (G protein-coupled) activity modifying protein 1	Hs.471783	RAMP1	-1.27	2.41162		Tenascin C	Hs.143250	TNC	1.155	2.22684
Sulfide quinone reductase-like (yeast)	Hs.511251	SQRDL	-1.27	2.41162		Chromosome 10 open reading frame 116	Hs.642660	C10orf116	1.14	2.20381
Ras association (RalGDS/AF-6) domain family member 2	Hs.631504	RASSF2	-1.265	2.40327		Aryl hydrocarbon receptor	Hs.171189	AHR	1.135	2.19619
Pyruvate carboxylase	Hs.89890	PC	-1.265	2.40327		kazrin, periplakin interacting protein		KAZN	1.12	2.17347
Hypothetical protein LOC285812	Hs.593631	LOC285812	-1.255	2.38667		ubiquitin protein ligase E3A	Hs.654383	UBE3A	1.095	2.13613
pellino homolog 2 (Drosophila)	Hs.657926	PELI2	-1.25	2.37841		Thymidine kinase 1, soluble	Hs.515122	TK1	1.095	2.13613
primase, DNA, polypeptide 2 (58kDa)	Hs.654580	PRIM2	-1.25	2.37841		Elastin microfibril interfacer 2	Hs.532815	EMILIN2	1.08	2.11404
Phospholipid transfer protein	Hs.439312	PLTP	-1.25	2.37841		staufen, RNA binding protein, homolog 2 (Drosophila)	Hs.561815	STAU2	1.08	2.11404
FYN oncogene related to SRC, FGR, YES	Hs.390567	FYN	-1.24	2.36199		MORN repeat containing 4	Hs.217409	MORN4	1.07	2.09943
Sema domain, immunoglobulin domain (Ig), transmembrane domain (TM) and short cytoplasmic domain, (semaphorin) 4D	Hs.494406	SEMA4D	-1.24	2.36199		PDLIM1 interacting kinase 1 like	Hs.468801	PDIK1L	1.045	2.06337
Insulin-like growth factor binding protein 2, 36kDa	Hs.438102	IGFBP2	-1.235	2.35381		Coiled-coil alpha-helical rod protein 1	Hs.485075	CCHCR1	1.03	2.04202
pregnancy-associated plasma protein A, pappalysin 1	Hs.494928	PAPPA	-1.23	2.34567		Actinin, alpha 4	Hs.270291	ACTN4	1.005	2.00694
BTB and CNC homology 1, basic leucine zipper transcription factor 2	Hs.269764	BACH2	-1.23	2.34567		follistatin-like 1		FSTL1	0.99	1.98618
EH-domain containing 3	Hs.368808	EHD3	-1.23	2.34567		heterogeneous nuclear ribonucleoprotein H1 (H)	Hs.604001	HNRNPH1	0.985	1.97931
glycerophosphocholine phosphodiesterase GDE1 homolog (S. cerevisiae)	Hs.636359	GPCPD1	-1.225	2.33755		Sprouty homolog 4 (Drosophila)	Hs.323308	SPRY4	0.97	1.95884
Pleckstrin homology domain containing, family A member 5	Hs.188614	PLEKHA5	-1.22	2.32947		thioredoxin reductase 1	Hs.654922	TXNRD1	0.945	1.92519
Glycoprotein (transmembrane) nmb	Hs.190495	GPNMB	-1.215	2.32141		exosome component 9	Hs.91728	EXOSC9	0.945	1.92519
Platelet derived growth factor C	Hs.570855	PDGFC	-1.215	2.32141		retrotransposon gag domain containing 4	Hs.512180	RGAG4	0.92	1.89212
Secreted frizzled-related protein 1	Hs.213424	SFRP1	-1.21	2.31338		Retinoic acid induced 2	Hs.446680	RAI2	0.91	1.87905
UBX domain protein 7	Hs.518524	UBXN7	-1.21	2.31338		Membrane bound O-acyltransferase domain containing 2	Hs.467634	MBOAT2	0.91	1.87905
Cytochrome P450, family 1, subfamily B, polypeptide 1	Hs.154654	CYP1B1	-1.21	2.31338		Follistatin-like 3 (secreted glycoprotein)	Hs.529038	FSTL3	0.91	1.87905
Fibroblast growth factor 13	Hs.6540	FGF13	-1.2	2.2974		PRP38 pre-mRNA processing factor 38 (yeast) domain containing A	Hs.5301	PRPF38A	0.86	1.81504
Thromboxane A synthase 1 (platelet)	Hs.520757	TBXAS1	-1.2	2.2974		Protein phosphatase 1, regulatory (inhibitor) subunit 12A	Hs.49582	PPP1R12A	0.85	1.8025
EMI domain containing 1	Hs.289106	EMID1	-1.195	2.28945		Phosphodiesterase 4D interacting protein	Hs.584841	PDE4DIP	0.835	1.78386
Dermatan sulfate epimerase-like	Hs.124673	DSEL	-1.185	2.27363		exosome component 6	Hs.632201	EXOSC6	0.825	1.77154
Spermatogenesis associated, serine-rich 2-like	Hs.120323	SPATS2L	-1.175	2.25793		Solute carrier family 31 (copper transporters), member 1	Hs.532315	SLC31A1	0.815	1.7593
REV3-like, catalytic subunit of DNA polymerase zeta (yeast)	Hs.232021	REV3L	-1.175	2.25793		Hydroxysteroid (17-beta) dehydrogenase 7	Hs.492925	HSD17B7	0.805	1.74715
Aldehyde dehydrogenase 3 family, member A2	Hs.499886	ALDH3A2	-1.17	2.25012		ATPase, H+ transporting, lysosomal 50/57kDa, V1 subunit H	Hs.491737	ATP6V1H	0.79	1.72907
uronyl-2-sulfotransferase	Hs.657370	UST	-1.17	2.25012		Transcriptional adaptor 2B	Hs.518614	TADA2B	0.78	1.71713
Phosphoglucomutase 2-like 1	Hs.26612	PGM2L1	-1.17	2.25012		Mitogen-activated protein kinase kinase kinase 2	Hs.145605	MAP3K2	0.765	1.69937
synergin, gamma	Hs.655178	SYNRG	-1.165	2.24233		centaurin, gamma-like family, member 2	Hs.538438	CTGLF2	0.75	1.68179
Retinol dehydrogenase 10 (all-trans)	Hs.244940	RDH10	-1.16	2.23457		Ribosome production factor 2 homolog (S. cerevisiae)	Hs.372265	RPF2	0.74	1.67018
ankyrin repeat and sterile alpha motif domain containing 3	Hs.654859	ANKS3	-1.145	2.21146		Transmembrane protein 177	Hs.439991	TMEM177	0.715	1.64148
M-phase phosphoprotein 6	Hs.344400	MPHOSPH6	-1.13	2.18859		radixin	Hs.263671	RDX	0.705	1.63014
hCG2003956		LOC388499	-1.115	2.16595		Myristoylated alanine-rich protein kinase C substrate	Hs.519909	MARCKS	0.695	1.61888
transmembrane and tetratricopeptide repeat containing 4	Hs.653130	TMTC4	-1.1	2.14355		Leucine rich repeat containing 28	Hs.578684	LRRC28	0.675	1.5966
Transmembrane and coiled-coil domains 3	Hs.317593	TMCO3	-1.095	2.13613		EH domain binding protein 1-like 1	Hs.502867	EHBP1L1	0.675	1.5966
Bone morphogenetic protein 1	Hs.1274	BMP1	-1.08	2.11404		Phosphatidylinositol 4-kinase, catalytic, alpha	Hs.529438	PI4KA	0.64	1.55833
Mastermind-like domain containing 1	Hs.20136	MAMLD1	-1.06	2.08493		BMS1 homolog, ribosome assembly protein (yeast)	Hs.10848	BMS1	0.63	1.54756
DnaJ (Hsp40) homolog, subfamily C, member 30	Hs.647046	DNAJC30	-1.05	2.07053		limbic system-associated membrane protein	Hs.657246	LSAMP	0.625	1.54221
Xylosyltransferase I	Hs.22907	XYLT1	-1.045	2.06337		DEP domain containing MTOR-interacting protein	Hs.112981	DEPTOR	0.595	1.51047
Nicotinamide phosphoribosyltransferase	Hs.489615	NAMPT	-1.045	2.06337		KIAA1245		KIAA1245	0.595	1.51047
Serine/arginine repetitive matrix 1	Hs.18192	SRRM1	-1.03	2.04202		Chromosome X open reading frame 40A	Hs.654738	CXorf40A	0.59	1.50525
Lysophosphatidic acid receptor 6	Hs.123464	LPAR6	-1.015	2.0209
Solute carrier family 12 (potassium/chloride transporters), member 4	Hs.10094	SLC12A4	-0.975	1.96564
Six transmembrane epithelial antigen of the prostate 2	Hs.489051	STEAP2	-0.975	1.96564
Transcribed locus, strongly similar to XP_001144671.1 PREDICTED	Hs.225784	PMS2P3	-0.965	1.95206
LON peptidase N-terminal domain and ring finger 1	Hs.180178	LONRF1	-0.955	1.93858
Hepatocyte growth factor (hepapoietin A; scatter factor)	Hs.396530	HGF	-0.935	1.91189
TRIO and F-actin binding protein	Hs.533030	TRIOBP	-0.915	1.88557
Aldo-keto reductase family 1, member C1 (dihydrodiol dehydrogenase 1; 20-alpha (3-alpha)-hydroxysteroid dehydrogenase)	Hs.460260	AKR1C1	-0.915	1.88557
Prickle homolog 1 (Drosophila)	Hs.524348	PRICKLE1	-0.91	1.87905
CD302 molecule	Hs.130014	CD302	-0.905	1.87254
Chitobiase, di-N-acetyl-	Hs.513557	CTBS	-0.9	1.86607
Kelch-like 5 (Drosophila)	Hs.272251	KLHL5	-0.88	1.84038
Cysteine-serine-rich nuclear protein 1	Hs.370950	CSRNP1	-0.875	1.83401
Myeloid leukemia factor 1	Hs.85195	MLF1	-0.87	1.82766
Glycerol kinase	Hs.1466	GK	-0.865	1.82134
Chemokine (C-X-C motif) ligand 12	Hs.522891	CXCL12	-0.85	1.8025
Lipoma HMGIC fusion partner-like 2	Hs.79299	LHFPL2	-0.84	1.79005
Calcium homeostasis modulator 2	Hs.241545	CALHM2	-0.84	1.79005
ADP-ribosylation factor-like 15	Hs.659125	ARL15	-0.825	1.77154
STAM binding protein-like 1	Hs.16229	STAMBPL1	-0.82	1.76541
Glycosyltransferase-like domain containing 1	Hs.44780	GTDC1	-0.8	1.7411
V-yes-1 Yamaguchi sarcoma viral oncogene homolog 1	Hs.194148	YES1	-0.78	1.71713
Transmembrane protein 117	Hs.444668	TMEM117	-0.775	1.71119
MORC family CW-type zinc finger 3	Hs.421150	MORC3	-0.765	1.69937
Interferon stimulated exonuclease gene 20kDa	Hs.459265	ISG20	-0.76	1.69349
Transcribed locus	Hs.477921	WWTR1	-0.755	1.68763
Solute carrier family 30 (zinc transporter), member 5	Hs.631975	SLC30A5	-0.75	1.68179
Hepatocyte growth factor (hepapoietin A; scatter factor)	Hs.396530	HGF	-0.745	1.67597
Protein O-fucosyltransferase 2	Hs.592164	POFUT2	-0.695	1.61888
U2 small nuclear RNA auxiliary factor 2	Hs.528007	U2AF2	-0.69	1.61328
Nuclear factor of activated T-cells, cytoplasmic, calcineurin-dependent 4	Hs.77810	NFATC4	-0.68	1.60214
Ring finger protein 138	Hs.302408	RNF138	-0.665	1.58557
protein tyrosine phosphatase, non-receptor type 14	Hs.658532	PTPN14	-0.655	1.57462
Gap junction protein, alpha 1, 43kDa	Hs.74471	GJA1	-0.615	1.53156
Leucine rich repeat containing 58	Hs.518084	LRRC58	-0.61	1.52626
