# Supplementary material for: BMP2 response pattern in human lung fibroblasts predicts outcome in lung adenocarcinomas
Source: BMC Med Genomics. 2015 Apr 29;8:16. doi: 10.1186/s12920-015-0090-4 (PMC4422073; doi:10.1186/s12920-015-0090-4)
Supplement: Additional file 2: Table S2. — List of the genes building the “CCL-171 derived BMP2 signature”. [file 12920_2015_90_MOESM2_ESM.xlsx]

## Sheet: Additional file 2 Table
#	Gene name	UniGene	GeneSymbol	hSQ
1	Phosphoenolpyruvate carboxykinase 2 (mitochondrial)	Hs.75812	PCK2	hSQ014606
2	integrin, alpha 1		ITGA1	hSQ005741
3	elastin	Hs.647061	ELN	hSQ020228
4	TTK protein kinase	Hs.169840	TTK	hSQ020130
5	Centrosome and spindle pole associated protein 1	Hs.370147	CSPP1	hSQ004198
6	Phospholipase C-like 1	Hs.153322	PLCL1	hSQ044752
7	LIM domain 7	Hs.207631	LMO7	hSQ013847
8	Melanoma cell adhesion molecule	Hs.599039	MCAM	hSQ042084
9	Formin 2	Hs.24889	FMN2	hSQ015456
10	Putative homeodomain transcription factor 2	Hs.203965	PHTF2	hSQ005554
11	Centrosome and spindle pole associated protein 1	Hs.370147	CSPP1	hSQ023220
12	Actin, alpha 1, skeletal muscle	Hs.1288	ACTA1	hSQ001090
13	Tripartite motif containing 14	Hs.575631	TRIM14	hSQ028397
14	SMAD family member 7	Hs.465087	SMAD7	hSQ019549
15	Sterile alpha motif domain containing 11	Hs.335293	SAMD11	hSQ000928
16	Solute carrier family 16, member 9 (monocarboxylic acid transporter 9)	Hs.499709	SLC16A9	hSQ028818
17	T-box 2	Hs.531085::Hs.699297	TBX2	hSQ022785
18	Aryl hydrocarbon receptor nuclear translocator-like	Hs.65734	ARNTL	hSQ015869
19	Phosphatidic acid phosphatase type 2 domain containing 1A	Hs.40479	PPAPDC1A	hSQ039287
20	Coiled-coil domain containing 3	Hs.498720	CCDC3	hSQ028753
21	Hypothetical LOC284454	Hs.436426	LOC284454	hSQ028899
22	Protein tyrosine phosphatase-like (proline instead of catalytic arginine), member A	Hs.114062	PTPLA	hSQ029364
23	Insulin-like growth factor binding protein 3	Hs.450230	IGFBP3	hSQ008857
24	KN motif and ankyrin repeat domains 1	Hs.306764	KANK1	hSQ044699
25	hypothetical LOC201484		LOC201484	hSQ027831
26	KIAA0182	Hs.461647	KIAA0182	hSQ033639
27	Growth arrest and DNA-damage-inducible, beta	Hs.110571	GADD45B	hSQ040967
28	Tropomyosin 1 (alpha)	Hs.133892	TPM1	hSQ011745
29	Phosphoprotein associated with glycosphingolipid microdomains 1	Hs.266175	PAG1	hSQ039922
30	Chromosome 1 open reading frame 198	Hs.568242	C1orf198	hSQ038920
31	TYRO3 protein tyrosine kinase	Hs.381282	TYRO3	hSQ028653
32	KN motif and ankyrin repeat domains 1	Hs.306764	KANK1	hSQ036399
33	Armadillo repeat containing 9	Hs.471610	ARMC9	hSQ028750
34	Oxidized low density lipoprotein (lectin-like) receptor 1	Hs.412484	OLR1	hSQ044873
35	Hemoglobin, beta	Hs.523443::Hs.699280	HBB: HBD	hSQ026858
36	Family with sequence similarity 105, member A	Hs.591751	FAM105A	hSQ042564
37	hypothetical gene supported by X97260; BC070289	Hs.568282	LOC441019	hSQ045495
38	Lin-7 homolog B (C. elegans)	Hs.221737	LIN7B	hSQ012936
39	Melanoma cell adhesion molecule	Hs.599039	MCAM	hSQ038542
40	Transcribed locus	Hs.29068::Hs.657673	SGK223	hSQ032783
41	Cysteine and glycine-rich protein 2	Hs.530904	CSRP2	hSQ019328
42	ADP-ribosylation factor-like 4A	Hs.245540	ARL4A	hSQ042254
43	Tropomyosin 1 (alpha)	Hs.133892	TPM1	hSQ019994
44	PRKC, apoptosis, WT1, regulator	Hs.643130	PAWR	hSQ005808
45	similar to stearoyl-CoA desaturase; acyl-CoA desaturase; fatty acid desaturase; delta-9-desaturase		LOC400586	hSQ035647
46	Influenza virus NS1A binding protein	Hs.497183	IVNS1ABP	hSQ037766
47	Ubiquitin specific peptidase 18	Hs.38260	USP18	hSQ020254
48	TCDD-inducible poly(ADP-ribose) polymerase	Hs.12813	TIPARP	hSQ016980
49	SON DNA binding protein	Hs.517262	SON	hSQ022852
50	Hairy/enhancer-of-split related with YRPW motif 1	Hs.234434	HEY1	hSQ009218
51	Hypothetical LOC284454	Hs.436426	LOC284454	hSQ029138
52	Sulfatase 1	Hs.409602	SULF1	hSQ038843
53	Microtubule associated monoxygenase, calponin and LIM domain containing 2	Hs.501928	MICAL2	hSQ019726
54	Uveal autoantigen with coiled-coil domains and ankyrin repeats	Hs.108049	UACA	hSQ030366
55	Tenascin C	Hs.143250	TNC	hSQ003466
56	Guanylate binding protein 1, interferon-inducible	Hs.62661	GBP1	hSQ011874
57	actin-like protein (ACT) gene		ACT	hSQ038642
58	Actinin, alpha 4	Hs.270291	ACTN4	hSQ010640
59	keratin 18 pseudogene 20		KRT18P20	hSQ010311
60	Annexin A2 pseudogene 1	Hs.546235	ANXA2P1	hSQ008815
61	LIM and cysteine-rich domains 1	Hs.475353	LMCD1	hSQ024219
62	Hydroxysteroid (17-beta) dehydrogenase 6 homolog (mouse)	Hs.524513	HSD17B6	hSQ005269
63	Tropomyosin 1 (alpha)	Hs.133892	TPM1	hSQ041194
64	Dickkopf homolog 1 (Xenopus laevis)	Hs.40499	DKK1	hSQ007843
65	Inhibitor of DNA binding 2, dominant negative helix-loop-helix protein	Hs.180919	ID2	hSQ001084
66	Cysteine-rich, angiogenic inducer, 61	Hs.8867	CYR61	hSQ045444
67	SMAD family member 6	Hs.153863	SMAD6	hSQ007351
68	Cadherin 2, type 1, N-cadherin (neuronal)	Hs.464829	CDH2	hSQ026317
69	Insulin-like growth factor binding protein 7	Hs.479808	IGFBP7	hSQ011685
70	Tropomyosin 1 (alpha)	Hs.133892	TPM1	hSQ027401
71	NADPH oxidase 4	Hs.371036	NOX4	hSQ045027
72	Keratin 18	Hs.406013	KRT18	hSQ027615
73	Metallothionein 1E	Hs.534330::Hs.647371	MT1E: MT2A	hSQ016572
74	Cell adhesion molecule 1	Hs.370510	CADM1	hSQ013154
75	CD44 molecule (Indian blood group)	Hs.502328	CD44	hSQ014424
76	integrin, beta-like 1 (with EGF-like repeat domains)	Hs.696554::Hs.658330	ITGBL1	hSQ032641
77	Serpin peptidase inhibitor, clade E (nexin, plasminogen activator inhibitor type 1), member 1	Hs.414795	SERPINE1	hSQ005840
78	Chromosome 10 open reading frame 116	Hs.642660	C10orf116	hSQ038799
79	Transcribed locus, strongly similar to NP_989430.1 frizzled-4 precursor [Gallus gallus]	Hs.25338	PRSS23	hSQ005164
80	Tropomyosin 2 (beta)	Hs.300772	TPM2	hSQ034802
81	Stearoyl-CoA desaturase (delta-9-desaturase)	Hs.558396	SCD	hSQ038616
82	Chromosome 10 open reading frame 10	Hs.93675	C10orf10	hSQ044551
83	SP110 nuclear body protein	Hs.145150	SP110	hSQ028549
84	Metallothionein 1G	Hs.433391	MT1G	hSQ020634
85	Metallothionein 1H	Hs.438462	MT1H	hSQ028233
86	Leucine rich repeat containing 15	Hs.288467	LRRC15	hSQ017632
87	solute carrier family 2 (facilitated glucose transporter), member 6	Hs.244378	SLC2A6	hSQ020097
88	Sema domain, transmembrane domain (TM), and cytoplasmic domain, (semaphorin) 6D	Hs.511265	SEMA6D	hSQ002711
89	Aryl hydrocarbon receptor	Hs.171189	AHR	hSQ031353
90	Inhibitor of DNA binding 1, dominant negative helix-loop-helix protein	Hs.504609	ID1	hSQ007896
91	Metallothionein 1X	Hs.374950	MT1X	hSQ015520
92	Transcription factor B1, mitochondrial	Hs.279908	TFB1M	hSQ043553
93	BMP and activin membrane-bound inhibitor homolog (Xenopus laevis)	Hs.533336	BAMBI	hSQ020458
94	Huntingtin interacting protein 1	Hs.329266	HIP1	hSQ028008
95	Aryl hydrocarbon receptor	Hs.171189	AHR	hSQ034788
96	Caspase 4, apoptosis-related cysteine peptidase	Hs.138378	CASP4	hSQ021376
97	metallothionein 2A	Hs.647371	MT2A	hSQ011764
98	Natriuretic peptide receptor C/guanylate cyclase C (atrionatriuretic peptide receptor C)	Hs.13528	NPR3	hSQ029080
99	Prostaglandin I2 (prostacyclin) synthase	Hs.302085	PTGIS	hSQ001965
100	FYVE, RhoGEF and PH domain containing 6	Hs.506381	FGD6	hSQ031569
101	kazrin, periplakin interacting protein		KAZN	hSQ020966
102	RAS-like, family 11, member B	Hs.8035	RASL11B	hSQ025842
103	LY6/PLAUR domain containing 1	Hs.656644::Hs.694844	LYPD1	hSQ026457
104	Serpin peptidase inhibitor, clade E (nexin, plasminogen activator inhibitor type 1), member 2	Hs.38449	SERPINE2	hSQ017306
105	kazrin, periplakin interacting protein	Hs.644194::Hs.699212	KAZN	hSQ018062
106	GATA binding protein 6	Hs.514746	GATA6	hSQ045520
107	Cysteine and glycine-rich protein 2	Hs.530904	CSRP2	hSQ024832
108	CAP, adenylate cyclase-associated protein, 2 (yeast)	Hs.132902	CAP2	hSQ028400
109	Transcribed locus	Hs.318894	GPR126	hSQ027986
110	Transcribed locus, strongly similar to NP_989430.1 frizzled-4 precursor [Gallus gallus]	Hs.25338	PRSS23	hSQ045323
111	RAB31, member RAS oncogene family	Hs.99528	RAB31	hSQ001874
112	4-aminobutyrate aminotransferase	Hs.336768	ABAT	hSQ015300
113	TMF1-regulated nuclear protein 1	Hs.355747	TRNP1	hSQ028712
114	Tropomyosin 1 (alpha)	Hs.133892	TPM1	hSQ023440
115	shroom family member 3	Hs.137459::Hs.640107	SHROOM3	hSQ036092
116	extracellular leucine-rich repeat and fibronectin type III domain containing 2	Hs.632759::Hs.660812::Hs.696612	ELFN2	hSQ016924
117	Metallothionein 1X	Hs.374950	MT1X	hSQ012779
118	v-maf musculoaponeurotic fibrosarcoma oncogene homolog B (avian)	Hs.651210	MAFB	hSQ006409
119	MHC class I polypeptide-related sequence B	Hs.211580	MICB	hSQ017068
120	Glucocorticoid induced transcript 1	Hs.131673	GLCCI1	hSQ043710
121	Metallothionein 1G	Hs.433391	MT1G	hSQ020633
122	GDNF family receptor alpha 1	Hs.591913	GFRA1	hSQ028170
