# Supplementary material for: BMP2 response pattern in human lung fibroblasts predicts outcome in lung adenocarcinomas
Source: BMC Med Genomics. 2015 Apr 29;8:16. doi: 10.1186/s12920-015-0090-4 (PMC4422073; doi:10.1186/s12920-015-0090-4)
Supplement: Additional file 3: Table S3. — GO Term Analysis: The analysis revealed that the ”CCL-171-derived BMP2 signature” is significantly enriched for genes involved in biological processes such as the cellular response to chemical stimuli and the BMP signaling pathway with Bonferoni corrected p-values of 0.00017 and 0.006, respectively. [file 12920_2015_90_MOESM3_ESM.xls]

## Sheet: Sheet1
GENERIC GENE ONTOLOGY (GO) TERM FINDER
Result Table
Terms from the Process Ontology of gene_association.goa_human_ensembl with p-value <= 0.01
Gene Ontology term	Cluster frequency	Genome frequency	Corrected	FDR	FALSE	Genes annotated to the term
			P-value		Positives
cellular response to chemical stimulus	13 of 40 genes, 32.5%	2710 of 45243 genes, 6.0%	0.00017	0	0	GATA6, KANK1, ID2, C10orf116, AHR, USP18, BAMBI, ID1, SERPINE1, MT1X, SMAD6, PTGIS, GBP1
transmembrane receptor protein serine/threonine kinase signaling pathway	6 of 40 genes, 15.0%	401 of 45243 genes, 0.9%	0.00076	0	0	BAMBI, ID1, SERPINE1, DKK1, SMAD6, CYR61
cardiovascular system development	9 of 40 genes, 22.5%	1309 of 45243 genes, 2.9%	0.00092	0	0	GATA6, DKK1, ID2, AHR, MCAM, ID1, SERPINE1, CYR61, PTGIS
circulatory system development	9 of 40 genes, 22.5%	1309 of 45243 genes, 2.9%	0.00092	0	0	GATA6, DKK1, ID2, AHR, MCAM, ID1, SERPINE1, CYR61, PTGIS
response to chemical stimulus	15 of 40 genes, 37.5%	4337 of 45243 genes, 9.6%	0.00111	0	0	GATA6, DKK1, KANK1, ID2, C10orf116, AHR, USP18, BAMBI, ID1, SERPINE1, MT1X, SMAD6, PTGIS, CYR61, GBP1
negative regulation of biological process	16 of 40 genes, 40.0%	5104 of 45243 genes, 11.3%	0.00161	0	0	GATA6, DKK1, KANK1, ID2, AHR, IGFBP7, IVNS1ABP, BAMBI, ID1, SERPINE1, MT1X, PAG1, SMAD6, PTGIS, C5orf23, CYR61
regulation of cell proliferation	10 of 40 genes, 25.0%	1829 of 45243 genes, 4.0%	0.00174	0	0	GATA6, ID2, AHR, IGFBP7, BAMBI, SERPINE1, SMAD6, TRNP1, CYR61, C5orf23
negative regulation of cellular process	15 of 40 genes, 37.5%	4631 of 45243 genes, 10.2%	0.00252	0	0	GATA6, DKK1, KANK1, ID2, AHR, IGFBP7, IVNS1ABP, BAMBI, ID1, SERPINE1, PAG1, SMAD6, PTGIS, C5orf23, CYR61
blood vessel development	7 of 40 genes, 17.5%	808 of 45243 genes, 1.8%	0.00346	0	0	GATA6, ID1, SERPINE1, PTGIS, CYR61, AHR, MCAM
positive regulation of developmental process	8 of 40 genes, 20.0%	1194 of 45243 genes, 2.6%	0.00458	0.004	0.04	GATA6, DKK1, ID2, C10orf116, BAMBI, SERPINE1, CYR61, PTGIS
vasculature development	7 of 40 genes, 17.5%	846 of 45243 genes, 1.9%	0.00467	0.0036	0.04	GATA6, ID1, SERPINE1, PTGIS, CYR61, AHR, MCAM
angiogenesis	6 of 40 genes, 15.0%	560 of 45243 genes, 1.2%	0.00517	0.0033	0.04	GATA6, ID1, SERPINE1, PTGIS, CYR61, MCAM
BMP signaling pathway	4 of 40 genes, 10.0%	154 of 45243 genes, 0.3%	0.00589	0.0031	0.04	ID1, DKK1, SMAD6, CYR61
negative regulation of pathway-restricted SMAD protein phosphorylation	2 of 40 genes, 5.0%	6 of 45243 genes, 0.0%	0.00627	0.0029	0.04	DKK1, SMAD6
regulation of cellular process	26 of 40 genes, 65.0%	14231 of 45243 genes, 31.5%	0.00723	0.0027	0.04	DKK1, C10orf116, IVNS1ABP, BAMBI, PAG1, SMAD6, TRNP1, PTGIS, CYR61, GBP1, GATA6, RASL11B, PTPLA, GPR126, KANK1, TPM2, ID2, TFB1M, USP18, IGFBP7, AHR, ID1, SERPINE1, MT1X, ELFN2, C5orf23
enzyme linked receptor protein signaling pathway	8 of 40 genes, 20.0%	1294 of 45243 genes, 2.9%	0.0082	0.0025	0.04	BAMBI, ID1, SERPINE1, DKK1, SMAD6, PAG1, KANK1, CYR61
vascular wound healing	2 of 40 genes, 5.0%	7 of 45243 genes, 0.0%	0.00877	0.0024	0.04	SERPINE1, MCAM
cellular response to organic substance	10 of 40 genes, 25.0%	2212 of 45243 genes, 4.9%	0.00925	0.0022	0.04	GATA6, KANK1, USP18, BAMBI, ID1, SERPINE1, SMAD6, MT1X, PTGIS, GBP1
regulation of nucleobase-containing compound metabolic process	16 of 40 genes, 40.0%	5850 of 45243 genes, 12.9%	0.00946	0.0021	0.04	GATA6, DKK1, TPM2, KANK1, ID2, TFB1M, C10orf116, AHR, BAMBI, ID1, SERPINE1, SMAD6, TRNP1, PTGIS, C5orf23, CYR61
