# Supplementary material for: BMP2 response pattern in human lung fibroblasts predicts outcome in lung adenocarcinomas
Source: BMC Med Genomics. 2015 Apr 29;8:16. doi: 10.1186/s12920-015-0090-4 (PMC4422073; doi:10.1186/s12920-015-0090-4)
Supplement: Additional file 4: Table S4. — Biologically independent duplicated samples of CCL-171 cells were stimulated with BMP2 and the gene expression profile assessed with HEEBO microarrays. After filtering for data quallity as described in the methods section, a two-class unpaired significance analysis of microarrays was performed on 13601 genes. Genes with a false discovery rate <1% were selected. 76 genes were significantly induced and 151 genes repressed by BMP2 stimulation of CCL-171 cells. [file 12920_2015_90_MOESM4_ESM.xlsx]

## Sheet: Table 4
red = genes upregulated, green = genes downregulated
Gene name	Gene symbol	Gene ID	Fold Change (fold increase)
Insulin-like growth factor binding protein 3	IGFBP3	hSQ008857	6.11731
Hemoglobin, beta	HBB: HBD	hSQ026858	6.36985
Solute carrier family 16, member 9 (monocarboxylic acid transporter 9)	SLC16A9	hSQ028818	5.33939
Tropomyosin 1 (alpha)	TPM1	hSQ041194	5.33319
Tropomyosin 1 (alpha)	TPM1	hSQ011745	4.72367
SMAD family member 7	SMAD7	hSQ019549	4.51328
KN motif and ankyrin repeat domains 1	KANK1	hSQ044699	4.29715
NADPH oxidase 4	NOX4	hSQ045027	5.00887
Growth arrest and DNA-damage-inducible, beta	GADD45B	hSQ040967	4.20693
ADP-ribosylation factor-like 4A	ARL4A	hSQ042254	4.34594
elastin	ELN	hSQ020228	4.02948
Cysteine and glycine-rich protein 2	CSRP2	hSQ024832	5.0063
Melanoma cell adhesion molecule	MCAM	hSQ042084	3.93124
Family with sequence similarity 105, member A	FAM105A	hSQ042564	4.27175
4-aminobutyrate aminotransferase	ABAT	hSQ015300	4.34684
Tropomyosin 1 (alpha)	TPM1	hSQ027401	3.97019
CAP, adenylate cyclase-associated protein, 2 (yeast)	CAP2	hSQ028400	4.24635
TMF1-regulated nuclear protein 1	TRNP1	hSQ028712	4.09693
KN motif and ankyrin repeat domains 1	KANK1	hSQ036399	3.69231
Cysteine and glycine-rich protein 2	CSRP2	hSQ019328	3.76839
SMAD family member 6	SMAD6	hSQ007351	3.71893
Inhibitor of DNA binding 2, dominant negative helix-loop-helix protein	ID2	hSQ001084	3.44699
Protein tyrosine phosphatase-like (proline instead of catalytic arginine), member A	PTPLA	hSQ029364	3.14902
keratin 18 pseudogene 20	KRT18P20	hSQ010311	3.4665
Phosphoprotein associated with glycosphingolipid microdomains 1	PAG1	hSQ039922	3.49374
hypothetical gene supported by X97260; BC070289	LOC441019	hSQ045495	3.25399
Armadillo repeat containing 9	ARMC9	hSQ028750	3.12158
Formin 2	FMN2	hSQ015456	2.98546
Actin, alpha 1, skeletal muscle	ACTA1	hSQ001090	3.05953
Sulfatase 1	SULF1	hSQ038843	3.37114
Centrosome and spindle pole associated protein 1	CSPP1	hSQ023220	2.83087
Centrosome and spindle pole associated protein 1	CSPP1	hSQ004198	2.93113
GATA binding protein 6	GATA6	hSQ045520	3.31345
shroom family member 3	SHROOM3	hSQ036092	3.27211
Metallothionein 1X	MT1X	hSQ015520	2.99832
Melanoma cell adhesion molecule	MCAM	hSQ038542	3.00617
Tropomyosin 1 (alpha)	TPM1	hSQ019994	3.16221
Dickkopf homolog 1 (Xenopus laevis)	DKK1	hSQ007843	2.85885
BMP and activin membrane-bound inhibitor homolog (Xenopus laevis)	BAMBI	hSQ020458	2.99707
SON DNA binding protein	SON	hSQ022852	2.97005
integrin, beta-like 1 (with EGF-like repeat domains)	ITGBL1	hSQ032641	3.15142
Transcribed locus, strongly similar to NP_989430.1 frizzled-4 precursor [Gallus gallus]	PRSS23	hSQ045323	3.21355
Transcribed locus, strongly similar to NP_989430.1 frizzled-4 precursor [Gallus gallus]	PRSS23	hSQ005164	3.46572
Oxidized low density lipoprotein (lectin-like) receptor 1	OLR1	hSQ044873	2.74779
Coiled-coil domain containing 3	CCDC3	hSQ028753	2.62712
Hypothetical LOC284454	LOC284454	hSQ029138	2.88757
LY6/PLAUR domain containing 1	LYPD1	hSQ026457	3.34064
Chromosome 1 open reading frame 198	C1orf198	hSQ038920	2.88757
LIM domain 7	LMO7	hSQ013847	2.62702
RAS-like, family 11, member B	RASL11B	hSQ025842	3.81468
Natriuretic peptide receptor C/guanylate cyclase C (atrionatriuretic peptide receptor C)	NPR3	hSQ029080	3.46356
Transcribed locus	SGK223	hSQ032783	2.72506
Glucocorticoid induced transcript 1	GLCCI1	hSQ043710	3.02475
TTK protein kinase	TTK	hSQ020130	2.5769
T-box 2	TBX2	hSQ022785	2.47775
Hairy/enhancer-of-split related with YRPW motif 1	HEY1	hSQ009218	2.69523
Ubiquitin specific peptidase 18	USP18	hSQ020254	2.76809
Hypothetical LOC284454	LOC284454	hSQ028899	2.51234
Tripartite motif containing 14	TRIM14	hSQ028397	2.62171
extracellular leucine-rich repeat and fibronectin type III domain containing 2	ELFN2	hSQ016924	3.1767
Sterile alpha motif domain containing 11	SAMD11	hSQ000928	2.45311
similar to stearoyl-CoA desaturase; acyl-CoA desaturase; fatty acid desaturase; delta-9-desaturase	LOC400586	hSQ035647	2.71439
kazrin, periplakin interacting protein	KAZN	hSQ018062	2.84723
Phosphatidic acid phosphatase type 2 domain containing 1A	PPAPDC1A	hSQ039287	2.45222
Leucine rich repeat containing 15	LRRC15	hSQ017632	3.10754
Transcribed locus	GPR126	hSQ027986	2.71067
Hydroxysteroid (17-beta) dehydrogenase 6 homolog (mouse)	HSD17B6	hSQ005269	2.54702
PRKC, apoptosis, WT1, regulator	PAWR	hSQ005808	2.66169
Aryl hydrocarbon receptor nuclear translocator-like	ARNTL	hSQ015869	2.3791
Putative homeodomain transcription factor 2	PHTF2	hSQ005554	2.42233
Keratin 18	KRT18	hSQ027615	2.44927
hypothetical LOC201484	LOC201484	hSQ027831	2.33743
KIAA0182	KIAA0182	hSQ033639	2.34364
RAB31, member RAS oncogene family	RAB31	hSQ001874	2.62753
integrin, alpha 1	ITGA1	hSQ005741	2.35881
Cysteine-rich, angiogenic inducer, 61	CYR61	hSQ045444	2.49012
Gene name	Gene Symbol	Gene ID	Fold Change (fold decrease)
Polo-like kinase 2	PLK2	hSQ030267	10.8719
Endothelin receptor type B	EDNRB	hSQ033422	11.1272
Angiopoietin-like 4	ANGPTL4	hSQ023329	12.0251
Acyl-CoA synthetase long-chain family member 4	ACSL4	hSQ032540	7.74609
Transforming growth factor, beta receptor III	TGFBR3	hSQ024562	6.93425
Leukemia inhibitory factor (cholinergic differentiation factor)	LIF	hSQ014160	6.8861
TIMP metallopeptidase inhibitor 3	TIMP3	hSQ039357	5.52859
Acyl-CoA synthetase long-chain family member 4	ACSL4	hSQ035587	8.08393
Epiregulin	EREG	hSQ025201	6.0163
Endothelin receptor type B	EDNRB	hSQ026133	7.07974
Suppressor of cytokine signaling 1	SOCS1	hSQ017196	6.1717
Pyruvate dehydrogenase kinase, isozyme 4	PDK4	hSQ013196	7.07906
Transcribed locus	C14orf147	hSQ041833	4.54631
Chemokine (C-C motif) ligand 2	CCL2	hSQ044622	4.8073
Transcribed locus	FIBIN	hSQ007776	5.95275
ST3 beta-galactoside alpha-2,3-sialyltransferase 5	ST3GAL5	hSQ007847	5.09445
Monocyte to macrophage differentiation-associated	MMD	hSQ029511	4.39431
Fibronectin type III domain containing 3A	FNDC3A	hSQ015512	4.20761
Tissue factor pathway inhibitor 2	TFPI2	hSQ037081	7.14605
Stanniocalcin 1	STC1	hSQ017570	4.06428
TIMP metallopeptidase inhibitor 3	TIMP3	hSQ028485	4.31174
Collagen, type IV, alpha 5	COL4A5	hSQ043072	4.07924
Monoamine oxidase A	MAOA	hSQ029020	4.15883
Stanniocalcin 1	STC1	hSQ024193	4.16119
Synaptotagmin-like 2	SYTL2	hSQ001365	3.51393
interleukin 1 receptor, type I	IL1R1	hSQ012737	3.37618
Transcribed locus, strongly similar to NP_033135.2 ryanodine receptor 1, skeletal muscle [Mus musculus]	TMEM158	hSQ010849	4.14178
Phosphoglucomutase 2-like 1	PGM2L1	hSQ039601	3.17154
Pentraxin 3, long	PTX3	hSQ011726	3.82192
amphiregulin	AREG	hSQ045253	4.031
Tetraspanin 5	TSPAN5	hSQ000073	3.12761
Transcribed locus	C14orf147	hSQ041691	3.32806
Chromosome 17 open reading frame 58	C17orf58	hSQ010331	3.33425
MOCO sulphurase C-terminal domain containing 1	MOSC1	hSQ019384	3.23432
Glucose-fructose oxidoreductase domain containing 1	GFOD1	hSQ002740	3.73283
Paternally expressed 10	PEG10	hSQ018239	3.084
Transglutaminase 2 (C polypeptide, protein-glutamine-gamma-glutamyltransferase)	TGM2	hSQ010533	3.57042
F-box protein 32	FBXO32	hSQ034286	3.04812
Adducin 3 (gamma)	ADD3	hSQ014456	3.11382
Nephroblastoma overexpressed gene	NOV	hSQ012463	3.36342
Inositol(myo)-1(or 4)-monophosphatase 2	IMPA2	hSQ042723	3.24497
Zinc finger protein 36, C3H type-like 2	ZFP36L2	hSQ026329	3.02038
Paternally expressed 10	PEG10	hSQ024438	3.10647
ST3 beta-galactoside alpha-2,3-sialyltransferase 1	ST3GAL1	hSQ028592	3.00703
Runt-related transcription factor 1; translocated to, 1 (cyclin D-related)	RUNX1T1	hSQ026657	3.66027
Leucine-rich repeats and immunoglobulin-like domains 1	LRIG1	hSQ020987	3.62593
Solute carrier family 44, member 1	SLC44A1	hSQ014929	3.16974
Hydroxysteroid (17-beta) dehydrogenase 2	HSD17B2	hSQ038933	3.0126
Transcribed locus	LDB2	hSQ038292	2.96075
Matrilin 2	MATN2	hSQ011302	3.24513
Glycophorin C (Gerbich blood group)	GYPC	hSQ021002	2.9719
Aldo-keto reductase family 1, member C1 (dihydrodiol dehydrogenase 1; 20-alpha (3-alpha)-hydroxysteroid dehydrogenase)	AKR1C1	hSQ034476	2.78915
TRAF2 and NCK interacting kinase	TNIK	hSQ025871	2.87171
leucine rich repeat containing 16A	LRRC16A	hSQ017488	3.8975
Adducin 3 (gamma)	ADD3	hSQ044427	2.9702
SHC (Src homology 2 domain containing) transforming protein 3	SHC3	hSQ031693	3.02198
Supervillin	SVIL	hSQ016687	2.88438
Phospholipase A2, group IVA (cytosolic, calcium-dependent)	PLA2G4A	hSQ028027	2.67586
spondin 1, extracellular matrix protein	SPON1	hSQ029282	2.86535
Transcribed locus	C14orf147	hSQ005906	3.25362
Junction plakoglobin	JUP	hSQ031729	3.08656
FERM domain containing 4A	FRMD4A	hSQ007885	2.77747
Tetraspanin 5	TSPAN5	hSQ010315	2.68652
AI668663_Exon1_311	EST_AI668663	hSQ032520	2.82081
Collagen, type IV, alpha 6	COL4A6	hSQ025623	2.80763
Paired related homeobox 1	PRRX1	hSQ009208	2.68056
Lipopolysaccharide-induced TNF factor	LITAF	hSQ030786	2.57569
Sphingomyelin phosphodiesterase, acid-like 3A	SMPDL3A	hSQ024883	2.75659
low density lipoprotein receptor class A domain containing 3	LDLRAD3	hSQ015123	2.7058
Glycerol kinase	GK	hSQ036694	2.67767
Pre-B-cell leukemia homeobox 3	PBX3	hSQ019694	2.97407
Deltex homolog 4 (Drosophila)	DTX4	hSQ044411	2.6216
Carbohydrate (N-acetylglucosamine-6-O) sulfotransferase 2	CHST2	hSQ037340	2.52325
Carbonic anhydrase XII	CA12	hSQ018536	2.61534
ST3 beta-galactoside alpha-2,3-sialyltransferase 1	ST3GAL1	hSQ038056	2.84157
carboxypeptidase M	CPM	hSQ040839	2.88877
Dermatan sulfate epimerase-like	DSEL	hSQ002510	2.80707
Transcribed locus	PDS5B	hSQ017847	2.45355
coronin, actin binding protein, 2B	CORO2B	hSQ031209	2.79581
chromosome 1 open reading frame 183	C1orf183	hSQ037822	3.30099
Alcohol dehydrogenase 1B (class I), beta polypeptide	ADH1B	hSQ009345	2.87728
Protein kinase domain containing, cytoplasmic homolog (mouse)	PKDCC	hSQ022433	2.72801
Phospholipase D1, phosphatidylcholine-specific	PLD1	hSQ015788	2.51443
ST3 beta-galactoside alpha-2,3-sialyltransferase 1	ST3GAL1	hSQ042430	2.56834
TEK tyrosine kinase, endothelial	TEK	hSQ019593	2.52626
Family with sequence similarity 149, member A	FAM149A	hSQ038599	2.41277
Olfactomedin-like 2A	OLFML2A	hSQ032043	2.60995
MAM domain containing 2	MAMDC2	hSQ036223	2.57156
Signal-induced proliferation-associated 1 like 2	SIPA1L2	hSQ025833	2.81558
CLR pseudogene	LOC374443	hSQ024843	2.81173
Aquaporin 3 (Gill blood group)	AQP3	hSQ010334	2.50572
Alport syndrome, mental retardation, midface hypoplasia and elliptocytosis chromosomal region gene 1	AMMECR1	hSQ026451	2.41162
Transcribed locus	ZDHHC14	hSQ015883	2.52252
GTP binding protein overexpressed in skeletal muscle	GEM	hSQ039934	2.48142
KIAA1211	KIAA1211	hSQ012238	2.56096
Regulator of G-protein signaling 2, 24kDa	RGS2	hSQ013296	2.5658
GTP binding protein overexpressed in skeletal muscle	GEM	hSQ006203	2.69156
calmegin	CLGN	hSQ019258	2.54829
FYN oncogene related to SRC, FGR, YES	FYN	hSQ035915	2.36471
family with sequence similarity 180, member A	FAM180A	hSQ041494	2.49424
Transcribed locus, strongly similar to NP_699197.3 sushi, von Willebrand factor type A, EGF and pentraxin domain-containing protein 1 [Homo sapiens]	SVEP1	hSQ044395	2.58674
pregnancy-associated plasma protein A, pappalysin 1	PAPPA	hSQ010126	2.34415
BTB and CNC homology 1, basic leucine zipper transcription factor 2	BACH2	hSQ026346	2.34454
Chemokine (C-X-C motif) ligand 12	CXCL12	hSQ001073	2.43992
Enoyl CoA hydratase domain containing 2	ECHDC2	hSQ041733	2.54117
Adenosine deaminase, RNA-specific, B1	ADARB1	hSQ032760	2.5515
Aldo-keto reductase family 1, member B1 (aldose reductase)	AKR1B1	hSQ027846	2.58277
Pyruvate carboxylase	PC	hSQ034107	2.3977
Phospholipid transfer protein	PLTP	hSQ020892	2.37328
Bone morphogenetic protein 4	BMP4	hSQ036802	2.93621
CD83 molecule	CD83	hSQ012605	2.46513
Glycoprotein (transmembrane) nmb	GPNMB	hSQ011267	2.32622
Prostaglandin F2 receptor negative regulator	PTGFRN	hSQ037447	2.55295
Very low density lipoprotein receptor	VLDLR	hSQ026136	2.28005
Trinucleotide repeat containing 18	TNRC18	hSQ036776	2.53744
Guanine nucleotide binding protein (G protein), gamma 11	GNG11	hSQ007480	2.29883
Retinol dehydrogenase 10 (all-trans)	RDH10	hSQ001537	2.28842
Hypothetical protein LOC285812	LOC285812	hSQ016577	2.40758
Membrane metallo-endopeptidase	MME	hSQ022415	2.46083
F-box protein 32	FBXO32	hSQ031347	2.56723
CDNA FLJ38746 fis, clone KIDNE2012316	LOC442285	hSQ007755	2.53196
Abhydrolase domain containing 5	ABHD5	hSQ004366	2.23372
Plasminogen activator, tissue	PLAT	hSQ035431	2.4883
Platelet derived growth factor C	PDGFC	hSQ035332	2.32203
Chemokine (C-X-C motif) ligand 12	CXCL12	hSQ026625	2.50952
Pleckstrin homology domain containing, family A member 5	PLEKHA5	hSQ040131	2.32657
pellino homolog 2 (Drosophila)	PELI2	hSQ045393	2.35296
Hypothetical LOC114796	KIAA1908	hSQ024195	2.49412
PHD finger protein 17	PHF17	hSQ025303	2.22838
Acyl-CoA dehydrogenase, very long chain	ACADVL	hSQ035490	2.45174
Alport syndrome, mental retardation, midface hypoplasia and elliptocytosis chromosomal region gene 1	AMMECR1	hSQ002902	2.21855
Secreted frizzled-related protein 1	SFRP1	hSQ017099	2.30143
Growth arrest-specific 1	GAS1	hSQ035296	2.58783
Arylsulfatase family, member I	ARSI	hSQ009903	2.29387
hypoxia inducible factor 1, alpha subunit (basic helix-loop-helix transcription factor)	HIF1A	hSQ018787	2.73936
glycerophosphocholine phosphodiesterase GDE1 homolog (S. cerevisiae)	GPCPD1	hSQ031683	2.32087
Protein kinase domain containing, cytoplasmic homolog (mouse)	PKDCC	hSQ027020	2.48143
Transcribed locus	JUN	hSQ014047	2.25195
kelch-like 29 (Drosophila)	KLHL29	hSQ034171	2.2064
Receptor (G protein-coupled) activity modifying protein 1	RAMP1	hSQ032724	2.36648
CHK2 checkpoint homolog (S. pombe)	CHEK2	hSQ001485	2.1435
Nicotinamide phosphoribosyltransferase	NAMPT	hSQ029679	2.53025
Kruppel-like factor 4 (gut)	KLF4	hSQ017391	2.67815
primase, DNA, polypeptide 2 (58kDa)	PRIM2	hSQ010276	2.41099
ST6 beta-galactosamide alpha-2,6-sialyltranferase 1	ST6GAL1	hSQ031481	2.2476
Platelet-derived growth factor receptor, alpha polypeptide	PDGFRA	hSQ014463	2.2312
Chemokine (C-X-C motif) receptor 7	CXCR7	hSQ021275	2.40291
Insulin-like growth factor binding protein 2, 36kDa	IGFBP2	hSQ026837	2.32844
EH-domain containing 3	EHD3	hSQ009882	2.32394
H1 histone family, member 0	H1F0	hSQ030812	2.21936
B-cell translocation gene 1, anti-proliferative	BTG1	hSQ022050	2.19595
