# Supplementary material for: BMP2 response pattern in human lung fibroblasts predicts outcome in lung adenocarcinomas
Source: BMC Med Genomics. 2015 Apr 29;8:16. doi: 10.1186/s12920-015-0090-4 (PMC4422073; doi:10.1186/s12920-015-0090-4)
Supplement: Additional file 5: Table S5. — 115 genes of the “common BMP-induced gene list”. [file 12920_2015_90_MOESM5_ESM.xls]

## Sheet: Table 5
Table 5
Gene name	Gene symbol	Sequence-ID	UniGene
4-aminobutyrate aminotransferase	ABAT	hSQ015300	Hs.433391
Actin, alpha 1, skeletal muscle	ACTA1	hSQ001090	Hs.647371
Aryl hydrocarbon receptor	AHR	hSQ031353	Hs.336768
Activated leukocyte cell adhesion molecule	ALCAM	hSQ042330	Hs.640107
Adenomatosis polyposis coli down-regulated 1-like	APCDD1L	hSQ019193
ADP-ribosylation factor-like 4A	ARL4A	hSQ042254	Hs.25338
Armadillo repeat containing 9	ARMC9	hSQ028750	Hs.138378
Aryl hydrocarbon receptor nuclear translocator-like	ARNTL	hSQ015869	Hs.1288
Atonal homolog 8 (Drosophila)	ATOH8	hSQ026775	Hs.654585
BMP and activin membrane-bound inhibitor homolog (Xenopus laevis)	BAMBI	hSQ038086	Hs.374950
Bone morphogenetic protein receptor, type IA	BMPR1A	hSQ035993	Hs.436426
Bone morphogenetic protein receptor, type II (serine/threonine kinase)	BMPR2	hSQ012446	Hs.469060
chromosome 10 open reading frame 107	C10orf107	hSQ020056	Hs.40499
Chromosome 10 open reading frame 116	C10orf116	hSQ038799	Hs.351279
Chromosome 18 open reading frame 8	C18orf8	hSQ036511	Hs.221737
Chromosome 1 open reading frame 198	C1orf198	hSQ038920
Chromosome 7 open reading frame 58	C7orf58	hSQ023784	Hs.531085
Transcribed locus	C8orf57	hSQ020715	Hs.471610
Cell adhesion molecule 1	CADM1	hSQ009314	Hs.279908
CAP, adenylate cyclase-associated protein, 2 (yeast)	CAP2	hSQ028400	Hs.65734
Caspase 4, apoptosis-related cysteine peptidase	CASP4	hSQ021376	Hs.374950
Coiled-coil domain containing 3	CCDC3	hSQ028753	Hs.143250
Coiled-coil domain containing 99	CCDC99	hSQ005355	Hs.143250
Cadherin 2, type 1, N-cadherin (neuronal)	CDH2	hSQ026317	Hs.143250
CDK5 regulatory subunit associated protein 2	CDK5RAP2	hSQ031383	Hs.5462
Carbohydrate (chondroitin 6) sulfotransferase 3	CHST3	hSQ030792	Hs.131673
CNKSR family member 3	CNKSR3	hSQ041035	Hs.207631
COBL-like 1	COBLL1	hSQ027200	Hs.171189
Centrosome and spindle pole associated protein 1	CSPP1	hSQ023220	Hs.524477
Cysteine and glycine-rich protein 2	CSRP2	hSQ024832	Hs.412484
Chromosome X open reading frame 23	CXorf23	hSQ045023	Hs.497183
Dickkopf homolog 1 (Xenopus laevis)	DKK1	hSQ007843	Hs.50382
Docking protein 6	DOK6	hSQ017718	Hs.237028
elastin	ELN	hSQ020228	Hs.370510
Enabled homolog (Drosophila)	ENAH	hSQ032758	Hs.171189
EPH receptor B2	EPHB2	hSQ029431	Hs.143250
FYVE, RhoGEF and PH domain containing 6	FGD6	hSQ031569	Hs.303090
Formin 2	FMN2	hSQ015456	Hs.497893
Growth arrest and DNA-damage-inducible, beta	GADD45B	hSQ040967	Hs.524477
GATA binding protein 6	GATA6	hSQ045520	Hs.492187
Guanylate binding protein 1, interferon-inducible	GBP1	hSQ011874	Hs.143250
Glucocorticoid induced transcript 1	GLCCI1	hSQ006378	Hs.99528
Glutaminase	GLS	hSQ009469	Hs.497183
Golgi-associated PDZ and coiled-coil motif containing	GOPC	hSQ033061
Gremlin 2	GREM2	hSQ021725	Hs.368077
Major histocompatibility complex, class II, DM beta	HLA-DMB	hSQ037674	Hs.506381
Hydroxysteroid (17-beta) dehydrogenase 6 homolog (mouse)	HSD17B6	hSQ005269	Hs.132902
kazrin, periplakin interacting protein	hSQ018062	hSQ018062	Hs.591293
T-box 2	hSQ022785	hSQ022785	Hs.435215
integrin, beta-like 1 (with EGF-like repeat domains)	hSQ032641	hSQ032641	Hs.62661
Inhibitor of DNA binding 1, dominant negative helix-loop-helix protein	ID1	hSQ007896	Hs.131673
Inhibitor of DNA binding 2, dominant negative helix-loop-helix protein	ID2	hSQ001084	Hs.496646
Inhibitor of DNA binding 3, dominant negative helix-loop-helix protein	ID3	hSQ005074	Hs.524477
Insulin-like growth factor binding protein 3	IGFBP3	hSQ008857	Hs.266175
Interleukin 13 receptor, alpha 1	IL13RA1	hSQ035130	Hs.217409
Influenza virus NS1A binding protein	IVNS1ABP	hSQ031485	Hs.409602
KN motif and ankyrin repeat domains 1	KANK1	hSQ044699	Hs.133892
potassium channel modulatory factor 1	KCMF1	hSQ020537	Hs.474596
KIAA0182	KIAA0182	hSQ042480	Hs.514746
Keratin 18	KRT18	hSQ027615	Hs.114062
layilin	LAYN	hSQ041701	Hs.644194
LIM domain kinase 2	LIMK2	hSQ033813	Hs.470457
Lin-7 homolog B (C. elegans)	LIN7B	hSQ043108	Hs.221737
LIM and cysteine-rich domains 1	LMCD1	hSQ015093	Hs.656629
LIM domain 7	LMO7	hSQ013847	Hs.38260
Hypothetical LOC284454	LOC284454	hSQ028899	Hs.116448
LY6/PLAUR domain containing 1	LYPD1	hSQ026457	Hs.25338
Melanoma cell adhesion molecule	MCAM	hSQ042084	Hs.642660
MORN repeat containing 4	MORN4	hSQ005900	Hs.153322
metallothionein 1B	MT1B	hSQ044659	Hs.318775
Metallothionein 1G	MT1G	hSQ020633	Hs.24889
Metallothionein 1X	MT1X	hSQ012779	Hs.76884
metallothionein 2A	MT2A	hSQ011764	Hs.16064
nuclear receptor coactivator 4	NCOA4	hSQ023462	Hs.303090
NADPH oxidase 4	NOX4	hSQ045027	Hs.306764
Natriuretic peptide receptor C/guanylate cyclase C (atrionatriuretic peptide receptor C)	NPR3	hSQ001431	Hs.133892
Oxidized low density lipoprotein (lectin-like) receptor 1	OLR1	hSQ044873	Hs.138378
Oxysterol binding protein-like 6	OSBPL6	hSQ031888	Hs.696554
Phosphoprotein associated with glycosphingolipid microdomains 1	PAG1	hSQ039922	Hs.110571
PRKC, apoptosis, WT1, regulator	PAWR	hSQ005808	Hs.302085
profilin 2	PFN2	hSQ027683	Hs.530904
Putative homeodomain transcription factor 2	PHTF2	hSQ005554	Hs.8035
Phospholipase C-like 1	PLCL1	hSQ044752	Hs.133892
Polymerase (DNA-directed), epsilon 4 (p12 subunit)	POLE4	hSQ003148	Hs.694844
Protein phosphatase 1, regulatory (inhibitor) subunit 3C	PPP1R3C	hSQ023243	Hs.632759
Transcribed locus, strongly similar to NP_989430.1 frizzled-4 precursor [Gallus gallus]	PRSS23	hSQ014546	Hs.303208
proteasome (prosome, macropain) subunit, beta type, 9 (large multifunctional peptidase 2)	PSMB9	hSQ018393	Hs.475353
Prostaglandin I2 (prostacyclin) synthase	PTGIS	hSQ001965	Hs.135569
Protein tyrosine phosphatase-like (proline instead of catalytic arginine), member A	PTPLA	hSQ029364	Hs.599039
RAB31, member RAS oncogene family	RAB31	hSQ044364	Hs.461647
RAS-like, family 11, member B	RASL11B	hSQ025842	Hs.133892
Ribosomal protein S6 kinase, 70kDa, polypeptide 1	RPS6KB1	hSQ032155
Sterile alpha motif domain containing 11	SAMD11	hSQ000928	Hs.511265
Sema domain, immunoglobulin domain (Ig), short basic domain, secreted, (semaphorin) 3C	SEMA3C	hSQ020401
Sema domain, transmembrane domain (TM), and cytoplasmic domain, (semaphorin) 6D	SEMA6D	hSQ002711	Hs.98206
Serpin peptidase inhibitor, clade B (ovalbumin), member 8	SERPINB8	hSQ017788	Hs.138378
SH2 domain containing 4A	SH2D4A	hSQ008082	Hs.450230
shroom family member 3	SHROOM3	hSQ036092	Hs.533336
Solute carrier family 4, sodium bicarbonate cotransporter, member 4	SLC4A4	hSQ030296	Hs.370147
SMAD family member 7	SMAD7	hSQ019549	Hs.191539
SON DNA binding protein	SON	hSQ022852	Hs.503831
Sulfatase 1	SULF1	hSQ038843	Hs.599039
Transcription factor B1, mitochondrial	TFB1M	hSQ043553	Hs.132902
TCDD-inducible poly(ADP-ribose) polymerase	TIPARP	hSQ016980	Hs.245540
Tight junction protein 2 (zona occludens 2)	TJP2	hSQ015622	Hs.13528
Transmembrane protein 2	TMEM2	hSQ013130	Hs.471119
Tenascin C	TNC	hSQ007555	Hs.523329
Tropomyosin 1 (alpha)	TPM1	hSQ011745	Hs.203965
TMF1-regulated nuclear protein 1	TRNP1	hSQ028712	Hs.504609
TTK protein kinase	TTK	hSQ020130	Hs.673160
TYRO3 protein tyrosine kinase	TYRO3	hSQ028653	Hs.333179
Ubiquitin specific peptidase 18	USP18	hSQ020254	Hs.25338
Ubiquitin specific peptidase 46	USP46	hSQ010699	Hs.331478
Vascular endothelial growth factor C	VEGFC	hSQ034467	Hs.269109
WW and C2 domain containing 2	WWC2	hSQ002393
