# Supplementary material for: BMP2 response pattern in human lung fibroblasts predicts outcome in lung adenocarcinomas
Source: BMC Med Genomics. 2015 Apr 29;8:16. doi: 10.1186/s12920-015-0090-4 (PMC4422073; doi:10.1186/s12920-015-0090-4)
Supplement: Additional file 6: Table S6 — SAM results of genes commonly induced and repressed by BMP2. SAM on 13770 genes after filtering as described in methods section have been submitted to a multiclass unpaired SAM with block permuation. Genes with a FDR < 1% were selected. 80 genes were significantly induced and 200 significantly repressed by BMP2 in CCL-171, MDA-MB-231 and T47D. [file 12920_2015_90_MOESM6_ESM.xlsx]

## Sheet: Table 6
Table 6
Red = genes upregulated, green = genes downregulated
Fold Change	Gene Name	Gene symbol	hsQ
4.64828	SMAD family member 7	SMAD7	hSQ019549
3.8293	Inhibitor of DNA binding 3, dominant negative helix-loop-helix protein	ID3	hSQ005074
2.78757	Lin-7 homolog B (C. elegans)	LIN7B	hSQ012936
2.78084	Inhibitor of DNA binding 1, dominant negative helix-loop-helix protein	ID1	hSQ007734
5.18602	Inhibitor of DNA binding 1, dominant negative helix-loop-helix protein	ID1	hSQ007896
2.11033	Furin (paired basic amino acid cleaving enzyme)	FURIN	hSQ015656
2.32522	TYRO3 protein tyrosine kinase	TYRO3	hSQ028653
2.29097	Hairy/enhancer-of-split related with YRPW motif 1	HEY1	hSQ011941
5.13771	Inhibitor of DNA binding 2, dominant negative helix-loop-helix protein	ID2	hSQ001084
2.61083	G protein-coupled estrogen receptor 1	GPER	hSQ018595
3.14984	GATA binding protein 2	GATA2	hSQ028962
2.52242	Hypothetical LOC284454	LOC284454	hSQ029138
2.278	Docking protein 4	DOK4	hSQ007472
2.21616	Hypothetical LOC284454	LOC284454	hSQ028899
2.24418	Fibroblast growth factor receptor 3	FGFR3	hSQ034597
1.93165	Hairy/enhancer-of-split related with YRPW motif 1	HEY1	hSQ009218
2.3127	Legumain	LGMN	hSQ031136
2.60531	Atonal homolog 8 (Drosophila)	ATOH8	hSQ026775
1.86133	Coiled-coil domain containing 74A	CCDC74A	hSQ029111
1.94067	Solute carrier family 9 (sodium/hydrogen exchanger), member 1	SLC9A1	hSQ004650
2.24346	Leucine rich repeat containing 15	LRRC15	hSQ017632
2.03512	T-cell leukemia translocation altered gene	TCTA	hSQ008489
2.2134	hypothetical gene supported by BC012394; BC053611	LOC440000	hSQ024478
1.84146	CXXC finger protein 5	CXXC5	hSQ040934
3.04441	BMP and activin membrane-bound inhibitor homolog (Xenopus laevis)	BAMBI	hSQ020458
1.83929	Rho-related BTB domain containing 3	RHOBTB3	hSQ001059
1.87408		AmbionSpike8_1800_a_14_1	hSQ021613
1.854	PYD and CARD domain containing	PYCARD	hSQ015002
1.84526	Smoothelin	SMTN	hSQ040327
1.89158	Clone BGL3 mRNA sequence	HBG1	hSQ039369
1.88502	CAP, adenylate cyclase-associated protein, 2 (yeast)	CAP2	hSQ028400
2.12092	Myeloid/lymphoid or mixed-lineage leukemia (trithorax homolog, Drosophila); translocated to, 1	MLLT1	hSQ031261
2.69264	Immediate early response 5-like	IER5L	hSQ001249
2.27298	Growth arrest and DNA-damage-inducible, beta	GADD45B	hSQ040967
2.11898	Myeloid/lymphoid or mixed-lineage leukemia (trithorax homolog, Drosophila); translocated to, 1	MLLT1	hSQ042712
1.81989		AmbionSpike8_1800_a_21_1	hSQ018160
1.70708	meteorin, glial cell differentiation regulator-like	METRNL	hSQ009925
1.93877	Rho-related BTB domain containing 3	RHOBTB3	hSQ039282
1.86553	N-terminal EF-hand calcium binding protein 3	NECAB3	hSQ010620
1.78478	Mitochondrial ribosomal protein L53	MRPL53	hSQ028415
1.64706	Myeloid differentiation primary response gene (88)	MYD88	hSQ044465
1.71784	Proline rich 13	PRR13	hSQ010606
1.73717	Solute carrier family 43, member 2	SLC43A2	hSQ034540
1.72288	Yippee-like 3 (Drosophila)	YPEL3	hSQ007546
2.00083	Hairy and enhancer of split 1, (Drosophila)	HES1	hSQ034102
1.8252	RAS p21 protein activator 4B	RASA4B	hSQ030194
1.69824	Ninjurin 1	NINJ1	hSQ029867
1.65943	Myosin regulatory light chain interacting protein	MYLIP	hSQ012044
1.68483		AmbionSpike8_1800_a_28_2	hSQ014103
1.73298	Glycogen synthase 1 (muscle)	GYS1	hSQ029726
1.88317	Jun B proto-oncogene	JUNB	hSQ042645
2.30661	Melanoma cell adhesion molecule	MCAM	hSQ042084
1.59229	Aminolevulinate, delta-, synthase 2	ALAS2	hSQ012333
1.81474	coiled-coil domain containing 74B	CCDC74B	hSQ029166
1.71295	oxysterol binding protein-like 7	OSBPL7	hSQ009426
1.62965	WD repeat domain 59	WDR59	hSQ037415
1.84326	Coiled-coil domain containing 74A	CCDC74A	hSQ022431
1.62546	Transmembrane protein 164	TMEM164	hSQ045088
2.33631	BCL6 corepressor	BCOR	hSQ009341
1.89928	Sterile alpha motif domain containing 11	SAMD11	hSQ000928
1.66685		AmbionSpike8_1800_a_7_2	hSQ014188
1.95654	Target of myb1-like 2 (chicken)	TOM1L2	hSQ031040
1.61562	NADH dehydrogenase (ubiquinone) 1 alpha subcomplex, 7, 14.5kDa	NDUFA7	hSQ016949
1.51963		AmbionSpike8_1800_a_42_0	hSQ013777
1.90487	Plexin D1	PLXND1	hSQ028489
1.63551	Organic solute carrier partner 1	OSCP1	hSQ035658
1.72322	tubulin tyrosine ligase-like family, member 3	TTLL3	hSQ002535
1.6029	DnaJ (Hsp40) homolog, subfamily C, member 1	DNAJC1	hSQ023086
1.61765	Trefoil factor 1	TFF1	hSQ008338
1.63711	Neurotensin	NTS	hSQ022000
1.70471	Unc-51-like kinase 1 (C. elegans)	ULK1	hSQ036803
2.34802	Transmembrane protein 184B	TMEM184B	hSQ037418
1.58455	fibrinogen C domain containing 1	FIBCD1	hSQ031055
1.72714	ATPase, H+ transporting, lysosomal accessory protein 1	ATP6AP1	hSQ027496
1.66362	Transgelin	TAGLN	hSQ007739
1.57748	Transcribed locus, strongly similar to NP_060927.1 proline-rich protein 13 isoform 1 [Homo sapiens]	LOC440525	hSQ043009
1.62206	Melanoma antigen family D, 2	MAGED2	hSQ038427
1.57168	retinoic acid induced 1	RAI1	hSQ010459
1.61233	SPRY domain containing 3	SPRYD3	hSQ038135
1.62634	Guanylate kinase 1	GUK1	hSQ016088
Fold Change	Gene Name	Gene symbol	hsQ
0.414014	Retinoblastoma 1	RB1	hSQ006158
0.33393	CSE1 chromosome segregation 1-like (yeast)	CSE1L	hSQ001912
0.268886	CSE1 chromosome segregation 1-like (yeast)	CSE1L	hSQ012473
0.408016	DEAD (Asp-Glu-Ala-Asp) box polypeptide 3, X-linked	DDX3X	hSQ040066
0.330084	CSE1 chromosome segregation 1-like (yeast)	CSE1L	hSQ011960
0.535403	kelch-like 23 (Drosophila)	KLHL23	hSQ043850
0.458739	Retinoblastoma 1	RB1	hSQ020550
0.451627	KDEL (Lys-Asp-Glu-Leu) containing 2	KDELC2	hSQ002219
0.434806	AF4/FMR2 family, member 1	AFF1	hSQ005579
0.456845	Retinoblastoma 1	RB1	hSQ027945
0.49263	Retinoblastoma 1	RB1	hSQ029770
0.398768	Lectin, galactoside-binding, soluble, 8	LGALS8	hSQ022292
0.331766	phosphoribosyl pyrophosphate synthetase 2	PRPS2	hSQ016543
0.394776	CSE1 chromosome segregation 1-like (yeast)	CSE1L	hSQ028975
0.490287	Retinoblastoma 1	RB1	hSQ013050
0.349283	CSE1 chromosome segregation 1-like (yeast)	CSE1L	hSQ042561
0.552297	TRAF2 and NCK interacting kinase	TNIK	hSQ025871
0.397559	Phosphofructokinase, platelet	PFKP	hSQ008626
0.382196	CSE1 chromosome segregation 1-like (yeast)	CSE1L	hSQ019894
0.462564	Transmembrane protein 209	TMEM209	hSQ040245
0.493797	Retinoblastoma 1	RB1	hSQ011574
0.371478	CSE1 chromosome segregation 1-like (yeast)	CSE1L	hSQ031282
0.508341	Retinoblastoma 1	RB1	hSQ022494
0.480773	Solute carrier family 39 (zinc transporter), member 7	SLC39A7	hSQ043568
0.541391	Zinc finger CCCH-type, antiviral 1	ZC3HAV1	hSQ044750
0.492956	Retinoblastoma 1	RB1	hSQ003902
0.509716	Retinoblastoma 1	RB1	hSQ008039
0.498499	Acyl-CoA dehydrogenase, C-4 to C-12 straight chain	ACADM	hSQ043051
0.51577	Acyl-CoA dehydrogenase, C-4 to C-12 straight chain	ACADM	hSQ032792
0.481645	Acyl-CoA dehydrogenase, C-4 to C-12 straight chain	ACADM	hSQ040778
0.424167	heat shock 60kDa protein 1 (chaperonin)	HSPD1	hSQ009780
0.519936	Ubiquitin specific peptidase 10	USP10	hSQ042004
0.528623	Retinoblastoma 1	RB1	hSQ043091
0.423329	Transcribed locus	C14orf147	hSQ041691
0.546988	Retinoblastoma 1	RB1	hSQ045073
0.571713	Fanconi anemia, complementation group L	FANCL	hSQ019342
0.384517	Acyl-CoA dehydrogenase, very long chain	ACADVL	hSQ035490
0.431977	Mortality factor 4 like 2	MORF4L2	hSQ025930
0.517174	Regulator of calcineurin 1	RCAN1	hSQ012313
0.535657	Nucleolar protein 11	NOL11	hSQ005445
0.482768	Methionine adenosyltransferase II, beta	MAT2B	hSQ020368
0.532949	suppressor of IKBKE 1	SIKE1	hSQ012170
0.495028	Helicase-like transcription factor	HLTF	hSQ025144
0.580924	Zinc finger CCCH-type, antiviral 1	ZC3HAV1	hSQ013880
0.501358	Lectin, galactoside-binding, soluble, 8	LGALS8	hSQ005758
0.550919	DEAH (Asp-Glu-Ala-His) box polypeptide 9	DHX9	hSQ045459
0.522027	Procollagen-lysine, 2-oxoglutarate 5-dioxygenase 2	PLOD2	hSQ037406
0.495381	LIM domains containing 1	LIMD1	hSQ015277
0.462338	BMI1 polycomb ring finger oncogene	BMI1	hSQ025567
0.566928	Zinc finger and BTB domain containing 44	ZBTB44	hSQ001979
0.514004	C-terminal binding protein 2	CTBP2	hSQ000816
0.444265	protein phosphatase 1, catalytic subunit, beta isozyme	PPP1CB	hSQ033450
0.382635	Syndecan binding protein (syntenin)	SDCBP	hSQ035108
0.559232	DEAD (Asp-Glu-Ala-Asp) box polypeptide 23	DDX23	hSQ027307
0.496836	Chaperonin containing TCP1, subunit 5 (epsilon)	CCT5	hSQ042091
0.25974	Nicotinamide phosphoribosyltransferase	NAMPT	hSQ029679
0.545984	Cytochrome P450, family 1, subfamily B, polypeptide 1	CYP1B1	hSQ022198
0.5578	Heat shock 70kDa protein 4	HSPA4	hSQ030452
0.459953	GTPase activating protein (SH3 domain) binding protein 1	G3BP1	hSQ036276
0.589321	Matrin 3	MATR3	hSQ025950
0.598754	asparagine synthetase (glutamine-hydrolyzing)	ASNS	hSQ044338
0.573186	Fructosamine 3 kinase related protein	FN3KRP	hSQ015679
0.541272	glucosamine-6-phosphate deaminase 1	GNPDA1	hSQ016492
0.543539	Werner helicase interacting protein 1	WRNIP1	hSQ005475
0.54706	ankyrin repeat and KH domain containing 1	ANKHD1	hSQ019700
0.667141	Adrenomedullin	ADM	hSQ019458
0.545163	Pentatricopeptide repeat domain 3	PTCD3	hSQ023122
0.546557	YTH domain family, member 2	YTHDF2	hSQ023857
0.55327	topoisomerase (DNA) I	TOP1	hSQ012110
0.534742			hSQ018661
0.530948	Receptor tyrosine kinase-like orphan receptor 2	ROR2	hSQ044418
0.575986	Rho-associated, coiled-coil containing protein kinase 1	ROCK1	hSQ032514
0.372473	Coproporphyrinogen oxidase	CPOX	hSQ028245
0.57856	Transcribed locus	KLHL23	hSQ037056
0.413903	DnaJ (Hsp40) homolog, subfamily C, member 9	DNAJC9	hSQ026298
0.491643	Cysteine and glycine-rich protein 1	CSRP1	hSQ020862
0.445307	Replication factor C (activator 1) 3, 38kDa	RFC3	hSQ009317
0.526438	WD repeat domain, phosphoinositide interacting 1	WIPI1	hSQ007549
0.595921	DEAH (Asp-Glu-Ala-His) box polypeptide 9	DHX9	hSQ004656
0.36904	Transforming growth factor, beta receptor III	TGFBR3	hSQ024562
0.611549	Actin, gamma 1	ACTG1	hSQ018270
0.540516	small nuclear ribonucleoprotein 70kDa (U1)	SNRNP70	hSQ011669
0.542023	H2A histone family, member V	H2AFV	hSQ011207
0.604184	Folliculin interacting protein 1	FNIP1	hSQ003996
0.454404	Oncostatin M receptor	OSMR	hSQ030123
0.469901	Proliferating cell nuclear antigen	PCNA	hSQ001659
0.501586	ubiquitin specific peptidase 39	USP39	hSQ028107
0.544351	SET domain containing 3	SETD3	hSQ035352
0.591698	DEAH (Asp-Glu-Ala-His) box polypeptide 9	DHX9	hSQ018581
0.435387	Family with sequence similarity 49, member B	FAM49B	hSQ030898
0.59611	KIAA1715	KIAA1715	hSQ036883
0.608269	Heat shock 70kDa protein 4	HSPA4	hSQ022813
0.519994	Heat shock 105kDa/110kDa protein 1	HSPH1	hSQ027696
0.527264	Annexin A7	ANXA7	hSQ030394
0.492744	Serine palmitoyltransferase, long chain base subunit 1	SPTLC1	hSQ033141
0.528111	Fas (TNFRSF6) associated factor 1	FAF1	hSQ039790
0.582575	Ring finger protein 34	RNF34	hSQ039523
0.474644	Solute carrier family 35, member B2	SLC35B2	hSQ022045
0.529116	Lectin, mannose-binding, 1	LMAN1	hSQ025599
0.495298	DnaJ (Hsp40) homolog, subfamily C, member 9	DNAJC9	hSQ038211
0.547689	Transcribed locus	TNIP2	hSQ018310
0.560651	Annexin A7	ANXA7	hSQ026952
0.549539	zinc finger CCCH-type containing 11B pseudogene	ZC3H11B	hSQ023763
0.474032	Synaptotagmin-like 2	SYTL2	hSQ001365
0.598211	Minichromosome maintenance complex component 6	MCM6	hSQ016359
0.618753	LON peptidase N-terminal domain and ring finger 1	LONRF1	hSQ010516
0.483668	Mannosyl (alpha-1,3-)-glycoprotein beta-1,4-N-acetylglucosaminyltransferase, isozyme B	MGAT4B	hSQ024378
0.584454	phosphomannomutase 2	PMM2	hSQ000260
0.328055	lactate dehydrogenase C	LDHC	hSQ042409
0.595224	Aldehyde dehydrogenase 3 family, member A2	ALDH3A2	hSQ038961
0.607153	SWI/SNF related, matrix associated, actin dependent regulator of chromatin, subfamily a, member 5	SMARCA5	hSQ021415
0.520299	Serine hydroxymethyltransferase 2 (mitochondrial)	SHMT2	hSQ008203
0.48754	Receptor accessory protein 3	REEP3	hSQ002777
0.584782	Heterogeneous nuclear ribonucleoprotein K	HNRNPK	hSQ017301
0.518258	RAB8A, member RAS oncogene family	RAB8A	hSQ000894
0.552151	casein kinase 2, alpha prime polypeptide	CSNK2A2	hSQ010833
0.590108	DEAH (Asp-Glu-Ala-His) box polypeptide 9	DHX9	hSQ039520
0.60194	Retinoblastoma 1	RB1	hSQ002690
0.543238	GTPase activating protein (SH3 domain) binding protein 1	G3BP1	hSQ000835
0.641176	DEAH (Asp-Glu-Ala-His) box polypeptide 9	DHX9	hSQ001527
0.59567	Secretory carrier membrane protein 1	SCAMP1	hSQ035330
0.598877	Dipeptidyl-peptidase 3	DPP3	hSQ005378
0.607945	Mitochondrial ribosomal protein S27	MRPS27	hSQ002408
0.598319	GAR1 ribonucleoprotein homolog (yeast)	GAR1	hSQ034320
0.569726	Annexin A7	ANXA7	hSQ008035
0.402302	CD225 family protein FLJ76511	LOC402778	hSQ007984
0.452072	Proliferating cell nuclear antigen	PCNA	hSQ024273
0.544981	Lectin, mannose-binding, 1	LMAN1	hSQ027542
0.6458	Transcribed locus, strongly similar to NP_006588.1 heat shock cognate 71 kDa protein isoform 1 [Homo sapiens]	LOC100287551	hSQ034288
0.499887	Proliferating cell nuclear antigen	PCNA	hSQ030769
0.476995	Ring finger protein 138	RNF138	hSQ005855
0.364888	GTP binding protein overexpressed in skeletal muscle	GEM	hSQ006203
0.634648	Transcribed locus	SNX2	hSQ022641
0.466835	Actin, beta	ACTB	hSQ037622
0.565053	Transcribed locus, moderately similar to XP_001104582.1 PREDICTED	UNC93B1	hSQ027335
0.568238	Serine hydroxymethyltransferase 2 (mitochondrial)	SHMT2	hSQ026908
0.593485	patatin-like phospholipase domain containing 8	PNPLA8	hSQ028959
0.58909	WD repeat domain 33	WDR33	hSQ004662
0.62681	Sec1 family domain containing 1	SCFD1	hSQ030386
0.559457	Dipeptidyl-peptidase 3	DPP3	hSQ018285
0.627304	Lysosomal protein transmembrane 4 beta	LAPTM4B	hSQ004432
0.585916	IlvB (bacterial acetolactate synthase)-like	ILVBL	hSQ001309
0.663083	DEAH (Asp-Glu-Ala-His) box polypeptide 9	DHX9	hSQ008535
0.503574	Leucine-rich repeats and immunoglobulin-like domains 1	LRIG1	hSQ020987
0.67093	Heat shock 70kDa protein 4	HSPA4	hSQ044993
0.643846	similar to testis-specific protein NYD-TSP1	LOC440750	hSQ032260
0.595312	DEAD (Asp-Glu-Ala-Asp) box polypeptide 41	DDX41	hSQ013191
0.509082	MAF1 homolog (S. cerevisiae)	MAF1	hSQ000372
0.66348	KIAA1429	KIAA1429	hSQ032033
0.605189	Pentatricopeptide repeat domain 2	PTCD2	hSQ000488
0.57744	Stem-loop binding protein	SLBP	hSQ016119
0.625386	Membrane-bound transcription factor peptidase, site 1	MBTPS1	hSQ009800
0.631711	Short coiled-coil protein	SCOC	hSQ002781
0.617447	Chaperonin containing TCP1, subunit 6A (zeta 1)	CCT6A	hSQ008886
0.640575	Williams-Beuren syndrome chromosome region 16	WBSCR16	hSQ003582
0.55712	Desmoglein 2	DSG2	hSQ032224
0.547654	Secretory carrier membrane protein 3	SCAMP3	hSQ018226
0.648817	SAFB-like, transcription modulator	SLTM	hSQ027346
0.422458	Syndecan binding protein (syntenin)	SDCBP	hSQ038647
0.643563	5'-nucleotidase, cytosolic III	NT5C3	hSQ011978
0.715899	X-ray repair complementing defective repair in Chinese hamster cells 6	XRCC6	hSQ028707
0.610894	phosphomannomutase 2	PMM2	hSQ007537
0.540966	Recombination signal binding protein for immunoglobulin kappa J region	RBPJ	hSQ039547
0.44894	Bone morphogenetic protein 4	BMP4	hSQ036802
0.645088	N-acylsphingosine amidohydrolase (acid ceramidase) 1	ASAH1	hSQ024041
0.623607	ATPase, H+ transporting, lysosomal 38kDa, V0 subunit d1	ATP6V0D1	hSQ040258
0.557161	Heat shock 70kDa protein 9 (mortalin)	HSPA9	hSQ000363
0.667075	WDR45-like	WDR45L	hSQ010478
0.382776	Monocyte to macrophage differentiation-associated	MMD	hSQ029511
0.571565	HIV-1 Rev binding protein	AGFG1	hSQ009928
0.528133	cofactor of BRCA1	COBRA1	hSQ027135
0.594016	Zinc finger and BTB domain containing 33	ZBTB33	hSQ040741
0.608511	Phosphoribosylglycinamide formyltransferase, phosphoribosylglycinamide synthetase, phosphoribosylaminoimidazole synthetase	GART	hSQ039965
0.593267	YOD1 OTU deubiquinating enzyme 1 homolog (S. cerevisiae)	YOD1	hSQ034319
0.6307	Retinoblastoma 1	RB1	hSQ033378
0.645355	Dipeptidyl-peptidase 3	DPP3	hSQ026727
0.177261	Endothelin receptor type B	EDNRB	hSQ033422
0.656174	RAD21 homolog (S. pombe)	RAD21	hSQ006149
0.640463			hSQ039091
0.713391	ATPase, H+ transporting, lysosomal 38kDa, V0 subunit d1	ATP6V0D1	hSQ037912
0.572413	Ring finger protein 34	RNF34	hSQ014769
0.584418	Glutamic-oxaloacetic transaminase 2, mitochondrial (aspartate aminotransferase 2)	GOT2	hSQ041360
0.60695	Annexin A7	ANXA7	hSQ043020
0.581827	5'-nucleotidase, cytosolic III	NT5C3	hSQ031686
0.641274	Fanconi anemia, complementation group L	FANCL	hSQ034325
0.434756	CSE1 chromosome segregation 1-like (yeast)	CSE1L	hSQ002863
0.61984	Tumor suppressing subtransferable candidate 1	TSSC1	hSQ004498
0.632274	Transcribed locus	MLL3	hSQ029088
0.661971	heterogeneous nuclear ribonucleoprotein K pseudogene 1	HNRNPKP1	hSQ043827
0.544379	Fas (TNFRSF6) associated factor 1	FAF1	hSQ002799
0.677001	DEAH (Asp-Glu-Ala-His) box polypeptide 9	DHX9	hSQ001885
0.634738	melanoma inhibitory activity family, member 3	MIA3	hSQ002775
0.655249	Solute carrier family 30 (zinc transporter), member 5	SLC30A5	hSQ010737
0.530343	methylenetetrahydrofolate dehydrogenase (NADP+ dependent) 1, methenyltetrahydrofolate cyclohydrolase, formyltetrahydrofolate synthetase	MTHFD1	hSQ009781
0.670932	Heterogeneous nuclear ribonucleoprotein F	HNRNPF	hSQ040892
0.381497	Cell division cycle 45 homolog (S. cerevisiae)	CDC45	hSQ005308
0.474255	Basic leucine zipper and W2 domains 1	BZW1	hSQ045036
0.597603	Annexin A7	ANXA7	hSQ036995
0.643419	Phosphoribosylglycinamide formyltransferase, phosphoribosylglycinamide synthetase, phosphoribosylaminoimidazole synthetase	GART	hSQ034251
0.527962	Actin related protein 2/3 complex, subunit 1A, 41kDa	ARPC1A	hSQ036957
