# Supplementary material for: BMP2 response pattern in human lung fibroblasts predicts outcome in lung adenocarcinomas
Source: BMC Med Genomics. 2015 Apr 29;8:16. doi: 10.1186/s12920-015-0090-4 (PMC4422073; doi:10.1186/s12920-015-0090-4)
Supplement: Additional file 7: Table S7. — List of the genes building the “Fibroblast specific BMP2 induced gene list” as indicated in the Figure 4. [file 12920_2015_90_MOESM7_ESM.xls]

## Sheet: Table 7
Table 7
Gene Name	Gene Symbol	UniGene
Acetyl-CoA acetyltransferase 2	ACAT2	Hs.571037
Actin, beta	ACTB	Hs.520640
Actinin, alpha 4	ACTN4	Hs.270291
Aryl hydrocarbon receptor	AHR	Hs.171189
Apolipoprotein B mRNA editing enzyme, catalytic polypeptide-like 3A	APOBEC3A	Hs.226307
ATPase family, AAA domain containing 2	ATAD2	Hs.370834
BRCA1 associated RING domain 1	BARD1	Hs.591642
Chromosome 15 open reading frame 23	C15orf23	Hs.525796
Chromosome 18 open reading frame 1	C18orf1	Hs.149363
CAP, adenylate cyclase-associated protein, 2 (yeast)	CAP2	Hs.132902
Core-binding factor, beta subunit	CBFB	Hs.460988
Cyclin A2	CCNA2	Hs.58974
Cyclin B2	CCNB2	Hs.194698
cell division cycle 20 homolog (S. cerevisiae)	CDC20	Hs.524947
Cyclin-dependent kinase 1	CDK1	Hs.334562
Centrosomal protein 152kDa	CEP152	Hs.597323
CHK1 checkpoint homolog (S. pombe)	CHEK1	Hs.24529
Centrosome and spindle pole associated protein 1	CSPP1	Hs.370147
Catenin (cadherin-associated protein), alpha-like 1	CTNNAL1	Hs.58488
Downstream neighbor of SON::downstream neighbor of SON	DONSON	Hs.436341
denticleless homolog (Drosophila)	DTL	Hs.656473
Ectodermal-neural cortex 1 (with BTB-like domain)	ENC1	Hs.104925
FK506 binding protein 5	FKBP5	Hs.407190
Gen homolog 1, endonuclease (Drosophila)	GEN1	Hs.467793
GDNF family receptor alpha 1	GFRA1	Hs.591913
GINS complex subunit 4 (Sld5 homolog)	GINS4	Hs.656996
Glucocorticoid induced transcript 1	GLCCI1	Hs.131673
Transcribed locus::G protein-coupled receptor 126	GPR126	Hs.318894
High mobility group box 2	HMGB2	Hs.434953
Transcribed locus::3-hydroxy-3-methylglutaryl-CoA reductase	HMGCR	Hs.643495
heterogeneous nuclear ribonucleoprotein L	HNRNPL	Hs.654559
Kinesin family member 11	KIF11	Hs.8878
Kinesin family member 14	KIF14	Hs.3104
Keratin 18	KRT18	Hs.406013
heterogeneous nuclear ribonucleoprotein A1 pseudogene	LOC402112
hypothetical gene supported by X97260; BC070289	LOC441019	Hs.568282
Leucine rich repeat neuronal 2	LRRN2	Hs.26312
Maternal embryonic leucine zipper kinase	MELK	Hs.184339
V-myb myeloblastosis viral oncogene homolog (avian)-like 2	MYBL2	Hs.179718
NUF2, NDC80 kinetochore complex component, homolog (S. cerevisiae)	NUF2	Hs.651950
Prenyl (decaprenyl) diphosphate synthase, subunit 1	PDSS1	Hs.558468
Phosphoinositide-3-kinase, catalytic, beta polypeptide	PIK3CB	Hs.239818
Periostin, osteoblast specific factor	POSTN	Hs.136348
POTE ankyrin domain family, member I	POTEI	Hs.558782
Protein regulator of cytokinesis 1	PRC1	Hs.567385
Prostaglandin I2 (prostacyclin) synthase	PTGIS	Hs.302085
RAD51 associated protein 1	RAD51AP1	Hs.591046
RAD54 homolog B (S. cerevisiae)	RAD54B	Hs.30561
RAS-like, family 11, member B	RASL11B	Hs.8035
retinoblastoma binding protein 9	RBBP9	Hs.69330
RMI1, RecQ mediated genome instability 1, homolog (S. cerevisiae)	RMI1	Hs.284137
Ribonucleotide reductase M2	RRM2	Hs.226390
scavenger receptor class B, member 1	SCARB1	Hs.298813
Sex comb on midleg-like 2 (Drosophila)	SCML2	Hs.495774
Solute carrier family 39 (zinc transporter), member 8	SLC39A8	Hs.288034
Transcribed locus::spermine synthase	SMS	Hs.288487
SON DNA binding protein	SON	Hs.517262
transcription factor A, mitochondrial	TFAM	Hs.642966
TIMELESS interacting protein	TIPIN	Hs.572318
Thymidine kinase 1, soluble	TK1	Hs.515122
Transmembrane protein 97	TMEM97	Hs.199695
Thymopoietin	TMPO	Hs.11355
Topoisomerase (DNA) II alpha 170kDa	TOP2A	Hs.156346
Thioredoxin domain containing 5 (endoplasmic reticulum)	TXNDC5	Hs.150837
ubiquitin-conjugating enzyme E2W (putative))	UBE2W	Hs.597486
WD repeat domain 76	WDR76	Hs.250154
Zinc finger protein 138	ZNF138	Hs.184080
